# Supplementary material for: The Local Origin of the Tibetan Pig and Additional Insights into the Origin of Asian Pigs
Source: PLoS One. 2011 Dec 7;6(12):e28215. doi: 10.1371/journal.pone.0028215 (PMC3233571; doi:10.1371/journal.pone.0028215)
Supplement: Table S1 — Information on sampling of Asian domestic pigs and wild boar. (XLS) [file pone.0028215.s002.xls]

## Sheet: Note for Table S1-S5
Addittional data file 5 contains six tables (Tables S1-S6) listing mtDNA sequence information and haplogroup classification of wild boars and domestic pigs analyzed in this study. Sequence variation was scored relative to individual saba722 (GenBank accession number EF545567) determined in this study, and was numbered from the first base pair of the control region. The fragments analyzed in some …
Table S1. mtDNA sequence variation and haplogroup classification of wild boars and domestic pigs. The published data from references [2-21] were retrieved from GenBank.
Table S2. Haplogroup classification of wild boars reported by Li et al. [20].
Table S3. Tentative classification of the ancient mtDNAs from Japan. There sequences were taken from references [5, 6].
Table S4. Grouping of wild boar and domestic pig samples according to geographic fauna and possible pig domestication sites.
Table S5. Samples from South Asia and Island Southeast Asia reported by Larson et al. [3] that could not be classified into European clade E and East Asia clade A.
Table S6. Classification of all available Indian wild boar and domestic pig mtDNAs and some Australia feral pig mtDNAs that (near-) matched the two A* haplotypes (marked in red) in Indian domestic pigs. Samples in this table were also included in Table S1.
References
1	Fang M, Andersson L: Mitochondrial diversity in European and Chinese pigs is consistent with population expansions that occurred prior to domestication. Proc Biol Sci 2006, 273:1803-1810.
2	Giuffra E, Kijas JM, Amarger V, Carlborg O, Jeon JT, Andersson L: The origin of the domestic pig: independent domestication and subsequent introgression. Genetics 2000, 154:1785-1791.
3	Larson G, Dobney K, Albarella U, Fang M, Matisoo-Smith E, Robins J, Lowden S, Finlayson H, Brand T, Willerslev E et al: Worldwide phylogeography of wild boar reveals multiple centers of pig domestication. Science 2005, 307:1618-1621.
4	Watanobe T, Ishiguro N, Nakano M: Phylogeography and population structure of the Japanese wild boar Sus scrofa leucomystax: mitochondrial DNA variation. Zoolog Sci 2003, 20:1477-1489.
5	Watanobe T, Ishiguro N, Nakano M, Matsui A, Hongo H, Yamazaki K, Takahashi O: Prehistoric Sado Island populations of Sus scrofa distinguished from contemporary Japanese wild boar by ancient mitochondrial DNA. Zoolog Sci 2004, 21:219-228.
6	Watanobe T, Ishiguro N, Okumura N, Nakano M, Matsui A, Hongo H, Ushiro H: Ancient mitochondrial DNA reveals the origin of Sus scrofa from Rebun Island, Japan. J Mol Evol 2001, 52:281-289.
7	Watanobe T, Okumura N, Ishiguro N, Nakano M, Matsui A, Sahara M, Komatsu M: Genetic relationship and distribution of the Japanese wild boar (Sus scrofa leucomystax) and Ryukyu wild boar (Sus scrofa riukiuanus) analysed by mitochondrial DNA. Mol Ecol 1999, 8:1509-1512.
8	Kijas JM, Andersson L: A phylogenetic study of the origin of the domestic pig estimated from the near-complete mtDNA genome. J Mol Evol 2001, 52:302-308.
9	Larson G, Cucchi T, Fujita M, Matisoo-Smith E, Robins J, Anderson A, Rolett B, Spriggs M, Dolman G, Kim T-H et al: Phylogeny and ancient DNA of Sus provides insights into neolithic expansion in Island Southeast Asia and Oceania. Proceedings of the National Academy of Sciences 2007, 104:4834-4839.
10	Gongora J, Fleming P, Spencer P, Mason R, Garkavenko O, Meyer J, Droegemueller C, Lee J, Moran C: Phylogenetic relationships of Australian and New Zealand feral pigs assessed by mitochondrial control region sequence and nuclear GPIP genotype. Mol Phylogenet Evol 2004, 33:339-348.
11	Okumura N, Kurosawa Y, Kobayashi E, Watanobe T, Ishiguro N, Yasue H, Mitsuhashi T: Genetic relationship amongst the major non-coding regions of mitochondrial DNAs in wild boars and several breeds of domesticated pigs. Anim Genet 2001, 32:139-147.
12	Hongo H, Ishiguro N, Watanobe T, Shigehara N, Anezaki T, Long VT, Binh DV, Tien NT, Nam NH: Variation in mitochondrial DNA of Vietnamese pigs: relationships with Asian domestic pigs and Ryukyu wild boars. Zoolog Sci 2002, 19:1329-1335.
13	Lum JK, McIntyre JK, Greger DL, Huffman KW, Vilar MG: Recent Southeast Asian domestication and Lapita dispersal of sacred male pseudohermaphroditic "tuskers" and hairless pigs of Vanuatu. PNAS 2006, 103:17190-17195.
14	Kim KI, Lee JH, Li K, Zhang YP, Lee SS, Gongora J, Moran C: Phylogenetic relationships of Asian and European pig breeds determined by mitochondrial DNA D-loop sequence polymorphism. Anim Genet 2002, 33:19-25.
15	Okumura N, Ishiguro N, Nakano M, Hirai K, Matsui A, Sahara M: Geographic population structure and sequence divergence in the mitochondrial DNA control region of the Japanese wild boar (Sus scrofa leucomystax), with reference to those of domestic pigs. Biochem Genet 1996, 34:179-189.
16	Lin CS, Sun YL, Liu CY, Yang PC, Chang LC, Cheng IC, Mao SJ, Huang MC: Complete nucleotide sequence of pig (Sus scrofa) mitochondrial genome and dating evolutionary divergence within Artiodactyla. Gene 1999, 236:107-114.
17	Ursing BM, Arnason U: The complete mitochondrial DNA sequence of the pig (Sus scrofa). J Mol Evol 1998, 47:302-306.
18	Jiang SW, Giuffra E, Andersson L, Xiong YZ: Molecular phylogenetics relationship between six Chinese native pig breeds and three Swedish pig breeds from mitochondrial DNA. Yi Chuan Xue Bao 2001, 28:1120-1128 (in Chinese).
19	Yang J, Wang J, Kijas J, Liu B, Han H, Yu M, Yang H, Zhao S, Li K: Genetic diversity present within the near-complete mtDNA genome of 17 breeds of indigenous Chinese pigs. J Hered 2003, 94:381-385.
20	Li C-Q, Chang Q, Chen J-Q, Zhang B-W, Zhu L-F, Zhou K-Y: Population Structure and phylogeography of Wild Boar Sus Scrofa in Northeast Asia Based on Mitochondrial DNA Control Region Variation Analysis. Acta Zoologica Sinica 2005, 51:640-649 (in Chinese).
21	Alves E, Ovilo C, Rodriguez MC, Silio L: Mitochondrial DNA sequence variation and phylogenetic relationships among Iberian pigs and other domestic and wild pig populations. Anim Genet 2003, 34:319-324.

## Sheet: Table S1
Table S1. Information on sampling of Asian domestic pigs and wild boar.
Sample ID	Breeds/status	Geographic groups	Location	Accession no.s	References	Remarks
Zang-1	Linzhi	Tibetan	Tibet, Linzhi	HQ148311	this study
Zang-2	Linzhi	Tibetan	Tibet, Linzhi	HQ148312	this study
Zang-3	Linzhi	Tibetan	Tibet, Linzhi	HQ148313	this study
Zang-4	Linzhi	Tibetan	Tibet, Linzhi	HQ148314	this study
Zang-5	Linzhi	Tibetan	Tibet, Linzhi	HQ148315	this study
GZ1	Ganzi	Tibetan	Sichuan, Ganzi	HQ148316	this study
GZ2	Ganzi	Tibetan	Sichuan, Ganzi	HQ148317	this study
GZ3	Ganzi	Tibetan	Sichuan, Ganzi	HQ148318	this study
GZ4	Ganzi	Tibetan	Sichuan, Ganzi	HQ148319	this study
GZ5	Ganzi	Tibetan	Sichuan, Ganzi	HQ148320	this study
GZ6	Ganzi	Tibetan	Sichuan, Ganzi	HQ148321	this study
GZ7	Ganzi	Tibetan	Sichuan, Ganzi	HQ148322	this study
GZ8	Ganzi	Tibetan	Sichuan, Ganzi	HQ148323	this study
GZ9	Ganzi	Tibetan	Sichuan, Ganzi	HQ148324	this study
GZ10	Ganzi	Tibetan	Sichuan, Ganzi	HQ148325	this study
L11	Linzhi	Tibetan	Tibet, Linzhi	HQ148326	this study
L12	Linzhi	Tibetan	Tibet, Linzhi	HQ148327	this study
L13	Linzhi	Tibetan	Tibet, Linzhi	HQ148328	this study
L14	Linzhi	Tibetan	Tibet, Linzhi	HQ148329	this study
L15	Linzhi	Tibetan	Tibet, Linzhi	HQ148330	this study
L16	Linzhi	Tibetan	Tibet, Linzhi	HQ148331	this study
L17	Linzhi	Tibetan	Tibet, Linzhi	HQ148332	this study
L18	Linzhi	Tibetan	Tibet, Linzhi	HQ148333	this study
L19	Linzhi	Tibetan	Tibet, Linzhi	HQ148334	this study
L20	Linzhi	Tibetan	Tibet, Linzhi	HQ148335	this study
L21	Linzhi	Tibetan	Tibet, Linzhi	HQ148336	this study
L22	Linzhi	Tibetan	Tibet, Linzhi	HQ148337	this study
L23	Linzhi	Tibetan	Tibet, Linzhi	HQ148338	this study
L24	Linzhi	Tibetan	Tibet, Linzhi	HQ148339	this study
L25	Linzhi	Tibetan	Tibet, Linzhi	HQ148340	this study
L26	Linzhi	Tibetan	Tibet, Linzhi	HQ148341	this study
L27	Linzhi	Tibetan	Tibet, Linzhi	HQ148342	this study
L28	Linzhi	Tibetan	Tibet, Linzhi	HQ148343	this study
bd67aZANG	Linzhi	Tibetan high land	Tibet, Linzhi	FJ601519	Larson et al. 2010
bd67bZANG	Linzhi	Tibetan high land	Tibet, LinzhI	FJ601520	Larson et al. 2010
Ganzi14	Ganzi	Tibetan	Sichuan, Ganzi	DQ496435	Wu et al. 2007
GANZI13	Ganzi	Tibetan	Sichuan, Ganzi	DQ496434	Wu et al. 2007
GANZI01	Ganzi	Tibetan	Sichuan, Ganzi	DQ496424	Wu et al. 2007
GANZI03	Ganzi	Tibetan	Sichuan, Ganzi	DQ496425	Wu et al. 2007
GANZI04	Ganzi	Tibetan	Sichuan, Ganzi	DQ496426	Wu et al. 2007
GANZI05	Ganzi	Tibetan	Sichuan, Ganzi	DQ496427	Wu et al. 2007
GANZI07	Ganzi	Tibetan	Sichuan, Ganzi	DQ496429	Wu et al. 2007
GANZI08	Ganzi	Tibetan	Sichuan, Ganzi	DQ496430	Wu et al. 2007
GANZI09	Ganzi	Tibetan	Sichuan, Ganzi	DQ496431	Wu et al. 2007
GANZI10	Ganzi	Tibetan	Sichuan, Ganzi	DQ496432	Wu et al. 2007
GANZI06	Ganzi	Tibetan	Sichuan, Ganzi	DQ496428	Wu et al. 2007
Ganzi11	Ganzi	Tibetan	Sichuan, Ganzi	DQ496433	Wu et al. 2007
Aba29	Aba	Tibetan	Sichuan, Aba	DQ496264	Wu et al. 2007
Aba24	Aba	Tibetan	Sichuan, Aba	DQ496260	Wu et al. 2007
Aba3	Aba	Tibetan	Sichuan, Aba	DQ496265	Wu et al. 2007
Aba10	Aba	Tibetan	Sichuan, Aba	DQ496251	Wu et al. 2007
Aba13	Aba	Tibetan	Sichuan, Aba	DQ496254	Wu et al. 2007
Aba5	Aba	Tibetan	Sichuan, Aba	DQ496270	Wu et al. 2007
Aba7	Aba	Tibetan	Sichuan, Aba	DQ496271	Wu et al. 2007
Aba9	Aba	Tibetan	Sichuan, Aba	DQ496272	Wu et al. 2007
Aba15	Aba	Tibetan	Sichuan, Aba	DQ496255	Wu et al. 2007
Aba17	Aba	Tibetan	Sichuan, Aba	DQ496256	Wu et al. 2007
Aba26	Aba	Tibetan	Sichuan, Aba	DQ496262	Wu et al. 2007
Aba30	Aba	Tibetan	Sichuan, Aba	DQ496266	Wu et al. 2007
Aba31	Aba	Tibetan	Sichuan, Aba	DQ496267	Wu et al. 2007
Aba27	Aba	Tibetan	Sichuan, Aba	DQ496263	Wu et al. 2007
Aba11	Aba	Tibetan	Sichuan, Aba	DQ496252	Wu et al. 2007
Aba33	Aba	Tibetan	Sichuan, Aba	DQ496269	Wu et al. 2007
Aba19	Aba	Tibetan	Sichuan, Aba	DQ496257	Wu et al. 2007
Aba20	Aba	Tibetan	Sichuan, Aba	DQ496258	Wu et al. 2007
Aba21	Aba	Tibetan	Sichuan, Aba	DQ496259	Wu et al. 2007
Aba25	Aba	Tibetan	Sichuan, Aba	DQ496261	Wu et al. 2007
Aba32	Aba	Tibetan	Sichuan, Aba	DQ496268	Wu et al. 2007
Aba12	Aba	Tibetan	Sichuan, Aba	DQ496253	Wu et al. 2007
Aba34	Aba	Tibetan	Sichuan, Aba	HQ148344	this study
Aba35	Aba	Tibetan	Sichuan, Aba	HQ148345	this study
Aba36	Aba	Tibetan	Sichuan, Aba	HQ148346	this study
Aba37	Aba	Tibetan	Sichuan, Aba	HQ148347	this study
Aba38	Aba	Tibetan	Sichuan, Aba	HQ148348	this study
Aba39	Aba	Tibetan	Sichuan, Aba	HQ148349	this study
Aba40	Aba	Tibetan	Sichuan, Aba	HQ148350	this study
Aba41	Aba	Tibetan	Sichuan, Aba	HQ148351	this study
Aba42	Aba	Tibetan	Sichuan, Aba	HQ148352	this study
Aba43	Aba	Tibetan	Sichuan, Aba	HQ148353	this study
Aba44	Aba	Tibetan	Sichuan, Aba	HQ148354	this study
Aba45	Aba	Tibetan	Sichuan, Aba	HQ148355	this study
Shannan46	Shannan	Tibetan	Tibet Shannan	HQ148356	this study
Shannan47	Shannan	Tibetan	Tibet Shannan	HQ148357	this study
Shannan48	Shannan	Tibetan	Tibet Shannan	HQ148358	this study
Shannan49	Shannan	Tibetan	Tibet Shannan	HQ148359	this study
Shannan50	Shannan	Tibetan	Tibet Shannan	HQ148360	this study
Shannan51	Shannan	Tibetan	Tibet Shannan	HQ148361	this study
Shannan52	Shannan	Tibetan	Tibet Shannan	HQ148362	this study
Shannan53	Shannan	Tibetan	Tibet Shannan	HQ148363	this study
Shannan54	Shannan	Tibetan	Tibet Shannan	HQ148364	this study
Shannan55	Shannan	Tibetan	Tibet Shannan	HQ148365	this study
Shannan56	Shannan	Tibetan	Tibet Shannan	HQ148366	this study
hz1	Hezuo	Tibetan	Ganshu, Hezuo	EU532144	Jiao et al. 2009
hz2	Hezuo	Tibetan	Ganshu, Hezuo	EU532145	Jiao et al. 2009
hz3	Hezuo	Tibetan	Ganshu, Hezuo	EU532146	Jiao et al. 2009
hz4	Hezuo	Tibetan	Ganshu, Hezuo	EU532147	Jiao et al. 2009
hz5	Hezuo	Tibetan	Ganshu, Hezuo	EU532148	Jiao et al. 2009
hz6	Hezuo	Tibetan	Ganshu, Hezuo	EU532149	Jiao et al. 2009
hz7	Hezuo	Tibetan	Ganshu, Hezuo	EU532150	Jiao et al. 2009
hz8	Hezuo	Tibetan	Ganshu, Hezuo	EU532151	Jiao et al. 2009
hz9	Hezuo	Tibetan	Ganshu, Hezuo	EU532152	Jiao et al. 2009
hz10	Hezuo	Tibetan	Ganshu, Hezuo	EU532153	Jiao et al. 2009
hz11	Hezuo	Tibetan	Ganshu, Hezuo	EU532154	Jiao et al. 2009
hz12	Hezuo	Tibetan	Ganshu, Hezuo	EU532155	Jiao et al. 2009
hz13	Hezuo	Tibetan	Ganshu, Hezuo	EU532156	Jiao et al. 2009
hz14	Hezuo	Tibetan	Ganshu, Hezuo	EU532157	Jiao et al. 2009
hz15	Hezuo	Tibetan	Ganshu, Hezuo	EU532158	Jiao et al. 2009
hz16	Hezuo	Tibetan	Ganshu, Hezuo	EU532159	Jiao et al. 2009
hz17	Hezuo	Tibetan	Ganshu, Hezuo	EU532160	Jiao et al. 2009
hz18	Hezuo	Tibetan	Ganshu, Hezuo	EU532161	Jiao et al. 2009
hz19	Hezuo	Tibetan	Ganshu, Hezuo	EU532162	Jiao et al. 2009
hz20	Hezuo	Tibetan	Ganshu, Hezuo	EU532163	Jiao et al. 2009
hz27	Hezuo	Tibetan	Ganshu, Hezuo	HQ148367	this study
hz28	Hezuo	Tibetan	Ganshu, Hezuo	HQ148368	this study
hz29	Hezuo	Tibetan	Ganshu, Hezuo	HQ148369	this study
hz30	Hezuo	Tibetan	Ganshu, Hezuo	HQ148370	this study
hz31	Hezuo	Tibetan	Ganshu, Hezuo	HQ148371	this study
hz32	Hezuo	Tibetan	Ganshu, Hezuo	HQ148372	this study
hz33	Hezuo	Tibetan	Ganshu, Hezuo	HQ148373	this study
hz34	Hezuo	Tibetan	Ganshu, Hezuo	HQ148374	this study
hz35	Hezuo	Tibetan	Ganshu, Hezuo	HQ148375	this study
hz36	Hezuo	Tibetan	Ganshu, Hezuo	HQ148376	this study
hz37	Hezuo	Tibetan	Ganshu, Hezuo	HQ148377	this study
hz38	Hezuo	Tibetan	Ganshu, Hezuo	HQ148378	this study
hz39	Hezuo	Tibetan	Ganshu, Hezuo	HQ148379	this study
hz40	Hezuo	Tibetan	Ganshu, Hezuo	HQ148380	this study
hz41	Hezuo	Tibetan	Ganshu, Hezuo	HQ148381	this study
hz42	Hezuo	Tibetan	Ganshu, Hezuo	HQ148382	this study
hz43	Hezuo	Tibetan	Ganshu, Hezuo	HQ148383	this study
hz44	Hezuo	Tibetan	Ganshu, Hezuo	HQ148384	this study
hz45	Hezuo	Tibetan	Ganshu, Hezuo	HQ148385	this study
hz46	Hezuo	Tibetan	Ganshu, Hezuo	HQ148386	this study
hz47	Hezuo	Tibetan	Ganshu, Hezuo	HQ148387	this study
hz48	Hezuo	Tibetan	Ganshu, Hezuo	HQ148388	this study
hz49	Hezuo	Tibetan	Ganshu, Hezuo	HQ148389	this study
hz50	Hezuo	Tibetan	Ganshu, Hezuo	HQ148390	this study
hz51	Hezuo	Tibetan	Ganshu, Hezuo	HQ148391	this study
hz52	Hezuo	Tibetan	Ganshu, Hezuo	HQ148392	this study
hz53	Hezuo	Tibetan	Ganshu, Hezuo	HQ148393	this study
Diq26nd	Diqing	Tibetan	Yunnan, Diqing	DQ496392	Wu et al. 2007
Diqz21	Diqing	Tibetan	Yunnan, Diqing	DQ496402	Wu et al. 2007
Diqz22	Diqing	Tibetan	Yunnan, Diqing	DQ496403	Wu et al. 2007
Diqz2	Diqing	Tibetan	Yunnan, Diqing	DQ496400	Wu et al. 2007
Diqz4	Diqing	Tibetan	Yunnan, Diqing	DQ496406	Wu et al. 2007
Diqz5	Diqing	Tibetan	Yunnan, Diqing	DQ496407	Wu et al. 2007
Diqz11	Diqing	Tibetan	Yunnan, Diqing	DQ496394	Wu et al. 2007
Diqz7	Diqing	Tibetan	Yunnan, Diqing	DQ496409	Wu et al. 2007
Diqz3	Diqing	Tibetan	Yunnan, Diqing	DQ496405	Wu et al. 2007
Diqz12	Diqing	Tibetan	Yunnan, Diqing	DQ496395	Wu et al. 2007
Diqz13	Diqing	Tibetan	Yunnan, Diqing	DQ496396	Wu et al. 2007
Diqz14	Diqing	Tibetan	Yunnan, Diqing	DQ496397	Wu et al. 2007
Diqz16	Diqing	Tibetan	Yunnan, Diqing	DQ496398	Wu et al. 2007
Diqz6	Diqing	Tibetan	Yunnan, Diqing	DQ496408	Wu et al. 2007
Diqz19	Diqing	Tibetan	Yunnan, Diqing	DQ496399	Wu et al. 2007
Diqz20	Diqing	Tibetan	Yunnan, Diqing	DQ496401	Wu et al. 2007
Diqz23	Diqing	Tibetan	Yunnan, Diqing	DQ496404	Wu et al. 2007
Changdu1	Changdu	Tibetan	Tibet, Changdu	HQ148394	this study
Changdu2	Changdu	Tibetan	Tibet, Changdu	HQ148395	this study
Changdu3	Changdu	Tibetan	Tibet, Changdu	HQ148396	this study
Changdu4	Changdu	Tibetan	Tibet, Changdu	HQ148397	this study
Changdu5	Changdu	Tibetan	Tibet, Changdu	HQ148398	this study
Changdu6	Changdu	Tibetan	Tibet, Changdu	HQ148399	this study
Changdu7	Changdu	Tibetan	Tibet, Changdu	HQ148400	this study
Changdu8	Changdu	Tibetan	Tibet, Changdu	HQ148401	this study
Changdu9	Changdu	Tibetan	Tibet, Changdu	HQ148402	this study
Changdu10	Changdu	Tibetan	Tibet, Changdu	HQ148403	this study
Changdu11	Changdu	Tibetan	Tibet, Changdu	HQ148404	this study
Changdu12	Changdu	Tibetan	Tibet, Changdu	HQ148405	this study
Changdu13	Changdu	Tibetan	Tibet, Changdu	HQ148406	this study
Changdu14	Changdu	Tibetan	Tibet, Changdu	HQ148407	this study
Changdu15	Changdu	Tibetan	Tibet, Changdu	HQ148408	this study
Changdu16	Changdu	Tibetan	Tibet, Changdu	HQ148409	this study
Changdu17	Changdu	Tibetan	Tibet, Changdu	HQ148410	this study
DQ3	Diqing	Tibetan	Yunnan, Diqing	HQ148411	this study
DQ4	Diqing	Tibetan	Yunnan, Diqing	HQ148412	this study
DQ5	Diqing	Tibetan	Yunnan, Diqing	HQ148413	this study
DQ6	Diqing	Tibetan	Yunnan, Diqing	HQ148414	this study
DQ7	Diqing	Tibetan	Yunnan, Diqing	HQ148415	this study
DQ8	Diqing	Tibetan	Yunnan, Diqing	HQ148416	this study
DQ9	Diqing	Tibetan	Yunnan, Diqing	HQ148417	this study
DQ10	Diqing	Tibetan	Yunnan, Diqing	HQ148418	this study
DQ11	Diqing	Tibetan	Yunnan, Diqing	HQ148419	this study
DQ12	Diqing	Tibetan	Yunnan, Diqing	HQ148420	this study
DQ13	Diqing	Tibetan	Yunnan, Diqing	HQ148421	this study
DQ15	Diqing	Tibetan	Yunnan, Diqing	HQ148422	this study
DQ16	Diqing	Tibetan	Yunnan, Diqing	HQ148423	this study
DQ17	Diqing	Tibetan	Yunnan, Diqing	HQ148424	this study
DQ18	Diqing	Tibetan	Yunnan, Diqing	HQ148425	this study
DQ19	Diqing	Tibetan	Yunnan, Diqing	HQ148426	this study
DQ20	Diqing	Tibetan	Yunnan, Diqing	HQ148427	this study
DQ21	Diqing	Tibetan	Yunnan, Diqing	HQ148428	this study
DQ22	Diqing	Tibetan	Yunnan, Diqing	HQ148429	this study
DQ23	Diqing	Tibetan	Yunnan, Diqing	HQ148430	this study
DQ24	Diqing	Tibetan	Yunnan, Diqing	HQ148431	this study
DQ25	Diqing	Tibetan	Yunnan, Diqing	HQ148432	this study
DQ26	Diqing	Tibetan	Yunnan, Diqing	HQ148433	this study
DQ27	Diqing	Tibetan	Yunnan, Diqing	HQ148434	this study
DQ28	Diqing	Tibetan	Yunnan, Diqing	HQ148435	this study
DQ33	Diqing	Tibetan	Yunnan, Diqing	HQ148436	this study
DQ34	Diqing	Tibetan	Yunnan, Diqing	HQ148437	this study
DQ35	Diqing	Tibetan	Yunnan, Diqing	HQ148438	this study
DQ39	Diqing	Tibetan	Yunnan, Diqing	HQ148439	this study
DQ41	Diqing	Tibetan	Yunnan, Diqing	HQ148440	this study
DQ42	Diqing	Tibetan	Yunnan, Diqing	HQ148441	this study
DQ44	Diqing	Tibetan	Yunnan, Diqing	HQ148442	this study
DQ45	Diqing	Tibetan	Yunnan, Diqing	HQ148443	this study
DQ49	Diqing	Tibetan	Yunnan, Diqing	HQ148444	this study
DQ53	Diqing	Tibetan	Yunnan, Diqing	HQ148445	this study
DQ62	Diqing	Tibetan	Yunnan, Diqing	HQ148446	this study
DQ64	Diqing	Tibetan	Yunnan, Diqing	HQ148447	this study
DQ66	Diqing	Tibetan	Yunnan, Diqing	HQ148448	this study
DQ67	Diqing	Tibetan	Yunnan, Diqing	HQ148449	this study
Saba01	Saba	Yunnan	Yunnan, Chuxiong	DQ496655	Wu et al. 2007
Saba02	Saba	Yunnan	Yunnan, Chuxiong	DQ496656	Wu et al. 2007
Saba07	Saba	Yunnan	Yunnan, Chuxiong	DQ496660	Wu et al. 2007
Saba24	Saba	Yunnan	Yunnan, Chuxiong	DQ496676	Wu et al. 2007
Saba25	Saba	Yunnan	Yunnan, Chuxiong	DQ496677	Wu et al. 2007
Saba27	Saba	Yunnan	Yunnan, Chuxiong	DQ496679	Wu et al. 2007
Saba29	Saba	Yunnan	Yunnan, Chuxiong	DQ496680	Wu et al. 2007
Saba26	Saba	Yunnan	Yunnan, Chuxiong	DQ496678	Wu et al. 2007
Saba1058	Saba	Yunnan	Yunnan, Chuxiong	DQ496663	Wu et al. 2007
Saba740	Saba	Yunnan	Yunnan, Chuxiong	DQ496683	Wu et al. 2007
Saba856	Saba	Yunnan	Yunnan, Chuxiong	DQ496688	Wu et al. 2007
Saba1098	Saba	Yunnan	Yunnan, Chuxiong	DQ496664	Wu et al. 2007
Saba14	Saba	Yunnan	Yunnan, Chuxiong	DQ496667	Wu et al. 2007
Saba682	Saba	Yunnan	Yunnan, Chuxiong	DQ496681	Wu et al. 2007
Saba990	Saba	Yunnan	Yunnan, Chuxiong	DQ496691	Wu et al. 2007
Saba06	Saba	Yunnan	Yunnan, Chuxiong	DQ496659	Wu et al. 2007
Saba15	Saba	Yunnan	Yunnan, Chuxiong	DQ496668	Wu et al. 2007
Saba1054	Saba	Yunnan	Yunnan, Chuxiong	DQ496662	Wu et al. 2007
Saba756	Saba	Yunnan	Yunnan, Chuxiong	DQ496684	Wu et al. 2007
Saba978	Saba	Yunnan	Yunnan, Chuxiong	DQ496690	Wu et al. 2007
Saba22	Saba	Yunnan	Yunnan, Chuxiong	DQ496674	Wu et al. 2007
Saba23	Saba	Yunnan	Yunnan, Chuxiong	DQ496675	Wu et al. 2007
Saba800	Saba	Yunnan	Yunnan, Chuxiong	DQ496685	Wu et al. 2007
Saba802	Saba	Yunnan	Yunnan, Chuxiong	DQ496686	Wu et al. 2007
Saba806	Saba	Yunnan	Yunnan, Chuxiong	DQ496687	Wu et al. 2007
Saba998	Saba	Yunnan	Yunnan, Chuxiong	DQ496692	Wu et al. 2007
Saba200	Saba	Yunnan	Yunnan, Chuxiong	DQ496673	Wu et al. 2007
Saba09	Saba	Yunnan	Yunnan, Chuxiong	DQ496661	Wu et al. 2007
Saba11	Saba	Yunnan	Yunnan, Chuxiong	DQ496665	Wu et al. 2007
Saba12	Saba	Yunnan	Yunnan, Chuxiong	DQ496666	Wu et al. 2007
Saba03	Saba	Yunnan	Yunnan, Chuxiong	DQ496657	Wu et al. 2007
Saba04	Saba	Yunnan	Yunnan, Chuxiong	DQ496658	Wu et al. 2007
Saba16	Saba	Yunnan	Yunnan, Chuxiong	DQ496669	Wu et al. 2007
Saba722	Saba	Yunnan	Yunnan, Chuxiong	DQ496682	Wu et al. 2007
Saba936	Saba	Yunnan	Yunnan, Chuxiong	DQ496689	Wu et al. 2007
Saba17	Saba	Yunnan	Yunnan, Chuxiong	DQ496670	Wu et al. 2007
Saba18	Saba	Yunnan	Yunnan, Chuxiong	DQ496671	Wu et al. 2007
Saba19	Saba	Yunnan	Yunnan, Chuxiong	DQ496672	Wu et al. 2007
S1	Saba	Yunnan	Yunnan, Chuxiong	HQ148450	this study
S2	Saba	Yunnan	Yunnan, Chuxiong	HQ148451	this study
S3	Saba	Yunnan	Yunnan, Chuxiong	HQ148452	this study
S4	Saba	Yunnan	Yunnan, Chuxiong	HQ148453	this study
S5	Saba	Yunnan	Yunnan, Chuxiong	HQ148454	this study
S6	Saba	Yunnan	Yunnan, Chuxiong	HQ148455	this study
S7	Saba	Yunnan	Yunnan, Chuxiong	HQ148456	this study
S8	Saba	Yunnan	Yunnan, Chuxiong	HQ148457	this study
S9	Saba	Yunnan	Yunnan, Chuxiong	HQ148458	this study
S10	Saba	Yunnan	Yunnan, Chuxiong	HQ148459	this study
S11	Saba	Yunnan	Yunnan, Chuxiong	HQ148460	this study
S12	Saba	Yunnan	Yunnan, Chuxiong	HQ148461	this study
S13	Saba	Yunnan	Yunnan, Chuxiong	HQ148462	this study
S14	Saba	Yunnan	Yunnan, Chuxiong	HQ148463	this study
S15	Saba	Yunnan	Yunnan, Chuxiong	HQ148464	this study
S16	Saba	Yunnan	Yunnan, Chuxiong	HQ148465	this study
S17	Saba	Yunnan	Yunnan, Chuxiong	HQ148466	this study
S18	Saba	Yunnan	Yunnan, Chuxiong	HQ148467	this study
S19	Saba	Yunnan	Yunnan, Chuxiong	HQ148468	this study
S20	Saba	Yunnan	Yunnan, Chuxiong	HQ148469	this study
S21	Saba	Yunnan	Yunnan, Chuxiong	HQ148470	this study
S22	Saba	Yunnan	Yunnan, Chuxiong	HQ148471	this study
S23	Saba	Yunnan	Yunnan, Chuxiong	HQ148472	this study
S24	Saba	Yunnan	Yunnan, Chuxiong	HQ148473	this study
S25	Saba	Yunnan	Yunnan, Chuxiong	HQ148474	this study
S26	Saba	Yunnan	Yunnan, Chuxiong	HQ148475	this study
S27	Saba	Yunnan	Yunnan, Chuxiong	HQ148476	this study
S28	Saba	Yunnan	Yunnan, Chuxiong	HQ148477	this study
S29	Saba	Yunnan	Yunnan, Chuxiong	HQ148478	this study
S30	Saba	Yunnan	Yunnan, Chuxiong	HQ148479	this study
S31	Saba	Yunnan	Yunnan, Chuxiong	HQ148480	this study
S32	Saba	Yunnan	Yunnan, Chuxiong	HQ148481	this study
S33	Saba	Yunnan	Yunnan, Chuxiong	HQ148482	this study
S34	Saba	Yunnan	Yunnan, Chuxiong	HQ148483	this study
S35	Saba	Yunnan	Yunnan, Chuxiong	HQ148484	this study
S36	Saba	Yunnan	Yunnan, Chuxiong	HQ148485	this study
S37	Saba	Yunnan	Yunnan, Chuxiong	HQ148486	this study
S38	Saba	Yunnan	Yunnan, Chuxiong	HQ148487	this study
S39	Saba	Yunnan	Yunnan, Chuxiong	HQ148488	this study
S40	Saba	Yunnan	Yunnan, Chuxiong	HQ148489	this study
S41	Saba	Yunnan	Yunnan, Chuxiong	HQ148490	this study
Dian219	Diannanxiao’er	Yunnan	Yunnan, Banna	DQ496380	Wu et al. 2007
Dian232	Diannanxiao’er	Yunnan	Yunnan, Banna	DQ496382	Wu et al. 2007
Dian291	Diannanxiao’er	Yunnan	Yunnan, Banna	DQ496387	Wu et al. 2007
Dian117	Diannanxiao’er	Yunnan	Yunnan, Banna	DQ496366	Wu et al. 2007
Dian144	Diannanxiao’er	Yunnan	Yunnan, Banna	DQ496369	Wu et al. 2007
Dian146	Diannanxiao’er	Yunnan	Yunnan, Banna	DQ496370	Wu et al. 2007
Dian212	Diannanxiao’er	Yunnan	Yunnan, Banna	DQ496378	Wu et al. 2007
Dian218	Diannanxiao’er	Yunnan	Yunnan, Banna	DQ496379	Wu et al. 2007
Dian13	Diannanxiao’er	Yunnan	Yunnan, Banna	DQ496367	Wu et al. 2007
Dian19	Diannanxiao’er	Yunnan	Yunnan, Banna	DQ496374	Wu et al. 2007
Dian29	Diannanxiao’er	Yunnan	Yunnan, Banna	DQ496386	Wu et al. 2007
Dian21	Diannanxiao’er	Yunnan	Yunnan, Banna	DQ496377	Wu et al. 2007
Dian4	Diannanxiao’er	Yunnan	Yunnan, Banna	DQ496389	Wu et al. 2007
Dian5	Diannanxiao’er	Yunnan	Yunnan, Banna	DQ496390	Wu et al. 2007
Dian24	Diannanxiao’er	Yunnan	Yunnan, Banna	DQ496383	Wu et al. 2007
Dian15	Diannanxiao’er	Yunnan	Yunnan, Banna	DQ496371	Wu et al. 2007
Dian18	Diannanxiao’er	Yunnan	Yunnan, Banna	DQ496373	Wu et al. 2007
Dian619	Diannanxiao’er	Yunnan	Yunnan, Banna	DQ496391	Wu et al. 2007
Dian3	Diannanxiao’er	Yunnan	Yunnan, Banna	DQ496388	Wu et al. 2007
Dian01	Diannanxiao’er	Yunnan	Yunnan, Banna	DQ496365	Wu et al. 2007
Dian14	Diannanxiao’er	Yunnan	Yunnan, Banna	DQ496368	Wu et al. 2007
Dian17	Diannanxiao’er	Yunnan	Yunnan, Banna	DQ496372	Wu et al. 2007
Dian2	Diannanxiao’er	Yunnan	Yunnan, Banna	DQ496375	Wu et al. 2007
Dian20	Diannanxiao’er	Yunnan	Yunnan, Banna	DQ496376	Wu et al. 2007
Dian25	Diannanxiao’er	Yunnan	Yunnan, Banna	DQ496384	Wu et al. 2007
Dian26	Diannanxiao’er	Yunnan	Yunnan, Banna	DQ496385	Wu et al. 2007
Dian23	Diannanxiao’er	Yunnan	Yunnan, Banna	DQ496381	Wu et al. 2007
D1	Diannanxiao’er	Yunnan	Yunnan, Banna	HQ148491	this study
D2	Diannanxiao’er	Yunnan	Yunnan, Banna	HQ148492	this study
D3	Diannanxiao’er	Yunnan	Yunnan, Banna	HQ148493	this study
D4	Diannanxiao’er	Yunnan	Yunnan, Banna	HQ148494	this study
D5	Diannanxiao’er	Yunnan	Yunnan, Banna	HQ148495	this study
D6	Diannanxiao’er	Yunnan	Yunnan, Banna	HQ148496	this study
D7	Diannanxiao’er	Yunnan	Yunnan, Banna	HQ148497	this study
D8	Diannanxiao’er	Yunnan	Yunnan, Banna	HQ148498	this study
D9	Diannanxiao’er	Yunnan	Yunnan, Banna	HQ148499	this study
D10	Diannanxiao’er	Yunnan	Yunnan, Banna	HQ148500	this study
D11	Diannanxiao’er	Yunnan	Yunnan, Banna	HQ148501	this study
D12	Diannanxiao’er	Yunnan	Yunnan, Banna	HQ148502	this study
D13	Diannanxiao’er	Yunnan	Yunnan, Banna	HQ148503	this study
D14	Diannanxiao’er	Yunnan	Yunnan, Banna	HQ148504	this study
D15	Diannanxiao’er	Yunnan	Yunnan, Banna	HQ148505	this study
D16	Diannanxiao’er	Yunnan	Yunnan, Banna	HQ148506	this study
D17	Diannanxiao’er	Yunnan	Yunnan, Banna	HQ148507	this study
D18	Diannanxiao’er	Yunnan	Yunnan, Banna	HQ148508	this study
D19	Diannanxiao’er	Yunnan	Yunnan, Banna	HQ148509	this study
D20	Diannanxiao’er	Yunnan	Yunnan, Banna	HQ148510	this study
D21	Diannanxiao’er	Yunnan	Yunnan, Banna	HQ148511	this study
D22	Diannanxiao’er	Yunnan	Yunnan, Banna	HQ148512	this study
D23	Diannanxiao’er	Yunnan	Yunnan, Banna	HQ148513	this study
D24	Diannanxiao’er	Yunnan	Yunnan, Banna	HQ148514	this study
D25	Diannanxiao’er	Yunnan	Yunnan, Banna	HQ148515	this study
D26	Diannanxiao’er	Yunnan	Yunnan, Banna	HQ148516	this study
Wj1	Wujin	Yunnan	Yunnan, Fuyuan	HQ148517	this study
Wj2	Wujin	Yunnan	Yunnan, Fuyuan	HQ148518	this study
Wj3	Wujin	Yunnan	Yunnan, Fuyuan	HQ148519	this study
Wj4	Wujin	Yunnan	Yunnan, Fuyuan	HQ148520	this study
Wj5	Wujin	Yunnan	Yunnan, Fuyuan	HQ148521	this study
Wj6	Wujin	Yunnan	Yunnan, Fuyuan	HQ148522	this study
Glg1	Gaoligongshan	Yunnan	Yunnan, Nujiang	HQ148523	this study
Glg2	Gaoligongshan	Yunnan	Yunnan, Nujiang	HQ148524	this study
Glg3	Gaoligongshan	Yunnan	Yunnan, Nujiang	HQ148525	this study
Glg4	Gaoligongshan	Yunnan	Yunnan, Nujiang	HQ148526	this study
Glg5	Gaoligongshan	Yunnan	Yunnan, Nujiang	HQ148527	this study
Glg6	Gaoligongshan	Yunnan	Yunnan, Nujiang	HQ148528	this study
Glg7	Gaoligongshan	Yunnan	Yunnan, Nujiang	HQ148529	this study
Glg8	Gaoligongshan	Yunnan	Yunnan, Nujiang	HQ148530	this study
Glg9	Gaoligongshan	Yunnan	Yunnan, Nujiang	HQ148531	this study
Glg10	Gaoligongshan	Yunnan	Yunnan, Nujiang	HQ148532	this study
Baoshan46	Baoshan	Yunnan	Yunnan, Baoshan	DQ496326	Wu et al. 2007
Baoshan122	Baoshan	Yunnan	Yunnan, Baoshan	DQ496314	Wu et al. 2007
Baoshan142	Baoshan	Yunnan	Yunnan, Baoshan	DQ496315	Wu et al. 2007
Baoshan326	Baoshan	Yunnan	Yunnan, Baoshan	DQ496323	Wu et al. 2007
Baoshan116	Baoshan	Yunnan	Yunnan, Baoshan	DQ496313	Wu et al. 2007
Baoshan388	Baoshan	Yunnan	Yunnan, Baoshan	DQ496325	Wu et al. 2007
Baoshan014	Baoshan	Yunnan	Yunnan, Baoshan	DQ496310	Wu et al. 2007
Baoshan22	Baoshan	Yunnan	Yunnan, Baoshan	DQ496320	Wu et al. 2007
Baoshan044	Baoshan	Yunnan	Yunnan, Baoshan	DQ496311	Wu et al. 2007
Baoshan092	Baoshan	Yunnan	Yunnan, Baoshan	DQ496312	Wu et al. 2007
Baoshan166	Baoshan	Yunnan	Yunnan, Baoshan	DQ496317	Wu et al. 2007
Baoshan296	Baoshan	Yunnan	Yunnan, Baoshan	DQ496321	Wu et al. 2007
Baoshan72	Baoshan	Yunnan	Yunnan, Baoshan	DQ496327	Wu et al. 2007
Baoshan148	Baoshan	Yunnan	Yunnan, Baoshan	DQ496316	Wu et al. 2007
Baoshan170	Baoshan	Yunnan	Yunnan, Baoshan	DQ496318	Wu et al. 2007
Baoshan174	Baoshan	Yunnan	Yunnan, Baoshan	DQ496319	Wu et al. 2007
Baoshan34	Baoshan	Yunnan	Yunnan, Baoshan	DQ496324	Wu et al. 2007
B1	Baoshan	Yunnan	Yunnan, Baoshan	HQ148533	this study
B2	Baoshan	Yunnan	Yunnan, Baoshan	HQ148534	this study
B3	Baoshan	Yunnan	Yunnan, Baoshan	HQ148535	this study
B4	Baoshan	Yunnan	Yunnan, Baoshan	HQ148536	this study
B5	Baoshan	Yunnan	Yunnan, Baoshan	HQ148537	this study
B6	Baoshan	Yunnan	Yunnan, Baoshan	HQ148538	this study
B7	Baoshan	Yunnan	Yunnan, Baoshan	HQ148539	this study
B8	Baoshan	Yunnan	Yunnan, Baoshan	HQ148540	this study
B9	Baoshan	Yunnan	Yunnan, Baoshan	HQ148541	this study
B10	Baoshan	Yunnan	Yunnan, Baoshan	HQ148542	this study
B11	Baoshan	Yunnan	Yunnan, Baoshan	HQ148543	this study
B12	Baoshan	Yunnan	Yunnan, Baoshan	HQ148544	this study
B13	Baoshan	Yunnan	Yunnan, Baoshan	HQ148545	this study
B14	Baoshan	Yunnan	Yunnan, Baoshan	HQ148546	this study
B15	Baoshan	Yunnan	Yunnan, Baoshan	HQ148547	this study
B16	Baoshan	Yunnan	Yunnan, Baoshan	HQ148548	this study
B17	Baoshan	Yunnan	Yunnan, Baoshan	HQ148549	this study
B18	Baoshan	Yunnan	Yunnan, Baoshan	HQ148550	this study
B19	Baoshan	Yunnan	Yunnan, Baoshan	HQ148551	this study
Wbynjh27	Wild boar	Yunnan	Yunnan, Banna	DQ496875	Wu et al. 2007
Wbynjh29	Wild boar	Yunnan	Yunnan, Banna	DQ496877	Wu et al. 2007
Wbynjh11	Wild boar	Yunnan	Yunnan, Banna	DQ496864	Wu et al. 2007
Wbynjh15	Wild boar	Yunnan	Yunnan, Banna	DQ496868	Wu et al. 2007
Wbynjd	Wild boar	Yunnan	Yunnan, Jingdong	DQ496861	Wu et al. 2007
Wbynjh2	Wild boar	Yunnan	Yunnanm, jinghong	DQ496873	Wu et al. 2007
Wbynrl326	Wild boar	Yunnan	Yunnan, Ruili	DQ496885	Wu et al. 2007
Wbyn351	Wild boar	Yunnan	Yunnan	DQ496852	Wu et al. 2007
Wbynjh28	Wild boar	Yunnan	Yunnan, Jinghong	DQ496876	Wu et al. 2007
Wbyn363	Wild boar	Yunnan	Yunnan	DQ496856	Wu et al. 2007
Wbyn362	Wild boar	Yunnan	Yunnan	DQ496855	Wu et al. 2007
Wbyn360	Wild boar	Yunnan	Yunnan	DQ496853	Wu et al. 2007
Wbynjh7	Wild boar	Yunnan	Yunnan, Jinghong	DQ496882	Wu et al. 2007
Wbynjh16	Wild boar	Yunnan	Yunnan, Jinghong	DQ496869	Wu et al. 2007
Wbynjh17	Wild boar	Yunnan	Yunnan, Jinghong	DQ496870	Wu et al. 2007
Wbyn370	Wild baor	Yunnan	Yunnan	DQ496859	Wu et al. 2007
Wbyn367	Wild boar	Yunnan	Yunnan	DQ496858	Wu et al. 2007
Wbyn371	Wild boar	Yunnan	Yunnan	DQ496860	Wu et al. 2007
Wbynjh10	Wild boar	Yunnan	Yunnan, Jinghong	DQ496863	Wu et al. 2007
Wbynjh20	Wild boar	Yunnan	Yunnan, Jinghong	DQ496874	Wu et al. 2007
Wbynjh1	Wild boar	Yunnan	Yunnan, Jinghong	DQ496862	Wu et al. 2007
Wbynjh6	Wild boar	Yunnan	Yunnan, Jinghong	DQ496881	Wu et al. 2007
Wbynjh8	Wild boar	Yunnan	Yunnan, Jinghong	DQ496883	Wu et al. 2007
Wbynjh9	Wild boar	Yunnan	Yunnan, Jinghong	DQ496884	Wu et al. 2007
Wbynjh18	Wild boar	Yunnan	Yunnan, Jinghong	DQ496871	Wu et al. 2007
Wbynjh13	Wild boar	Yunnan	Yunnan, Jinghong	DQ496783	Wu et al. 2007
Wbynjh5	Wild boar	Yunnan	Yunnan, Jinghong	DQ496880	Wu et al. 2007
Wbynjh14	Wild boar	Yunnan	Yunnan, Jinghong	DQ496867	Wu et al. 2007
Wbynjh4	Wild boar	Yunnan	Yunnan, Jinghong	DQ496879	Wu et al. 2007
Wbynjh19	Wild boar	Yunnan	Yunnan, Jinghong	DQ496872	Wu et al. 2007
Wbyn364	Wild boar	Yunnan	Yunnan	DQ496857	Wu et al. 2007
Wbyn361	Wild boar	Yunnan	Yunnan	DQ496854	Wu et al. 2007
Wbynjh3	Wild boar	Yunnan	Yunnan, Jinghong	DQ496878	Wu et al. 2007
Wbglgsh	Wild boar	Yunnan	Yunnan, Gongshan	DQ496792	Wu et al. 2007
Wbyj2	Wild boar	Yunnan	Yunnan	DQ496851	Wu et al. 2007
Wbynbnh10	Wild boar	Yunnan	Yunnan, Banna	DQ496743	Wu et al. 2007
Wbynjh12	Wild boar	Yunnan	Yunnan, Jinghong	DQ496865	Wu et al. 2007
bd07aBNWX	Ban-Na-Mini	Yunnan	Yunnan, Kunming	FJ601402	Larson et al. 2010
bd07bBNWX	Ban-Na-Mini	Yunnan	Yunnan, Kunming	FJ601403	Larson et al. 2010
bd16aBNXE	Ban-Na-Small-ear	Yunnan	Yunnan, Mengla county	FJ601420	Larson et al. 2010
bd16bBNXE	Ban-Na-Small-ear	Yunnan	Yunnan, Mengla county	FJ601421	Larson et al. 2010
bd17aSB	Sa-Ba	Yunnan	Yunnan, Luquan county	FJ601422	Larson et al. 2010
bd17bSB	Sa-Ba	Yunnan	Yunnan, Luquan county	FJ601423	Larson et al. 2010
bd18aBSH	Bao-Shan	Yunnan	Yunnan, Baoshan city	FJ601424	Larson et al. 2010
bd18bBSH	Bao-Shan	Yunnan	Yunnan, Baoshan city	FJ601425	Larson et al. 2010
bd13aDH	Da-He	Yunnan	Yunnan, Qujing county	FJ601414	Larson et al. 2010
bd13bDH	Da-He	Yunnan	Yunnan, Qujing county	FJ601415	Larson et al. 2010
Laos41	Domestic	SEA	Laos	DQ496952	Wu et al. 2007
Laos42	Domestic	SEA	Laos	DQ496953	Wu et al. 2007
Laos43	Domestic	SEA	Laos	DQ496954	Wu et al. 2007
Laos48	Domestic	SEA	Laos	DQ496959	Wu et al. 2007
Laos8	Domestic	SEA	Laos	DQ496963	Wu et al. 2007
Laos1	Domestic	SEA	Laos	DQ496932	Wu et al. 2007
Laos78	Domestic	SEA	Laos	DQ496722	Wu et al. 2007
Laos92	Domestic	SEA	Laos	DQ496726	Wu et al. 2007
Laos18	Domestic	SEA	Laos	DQ496939	Wu et al. 2007
Laos22	Domestic	SEA	Laos	DQ496942	Wu et al. 2007
Laos44	Domestic	SEA	Laos	DQ496955	Wu et al. 2007
Laos46	Domestic	SEA	Laos	DQ496957	Wu et al. 2007
Laos50	Domestic	SEA	Laos	DQ496960	Wu et al. 2007
Laos7	Domestic	SEA	Laos	DQ496962	Wu et al. 2007
Laos69	Domestic	SEA	Laos	DQ496717	Wu et al. 2007
Laos95	Domestic	SEA	Laos	DQ496728	Wu et al. 2007
Laos71	Domestic	SEA	Laos	DQ496719	Wu et al. 2007
Laos60	Domestic	SEA	Laos	DQ496714	Wu et al. 2007
Laos27	Domestic	SEA	Laos	DQ496945	Wu et al. 2007
Laos28	Domestic	SEA	Laos	DQ496946	Wu et al. 2007
Laos36	Domestic	SEA	Laos	DQ496950	Wu et al. 2007
Laos47	Domestic	SEA	Laos	DQ496958	Wu et al. 2007
Laos52	Domestic	SEA	Laos	DQ496961	Wu et al. 2007
Laos17	Domestic	SEA	Laos	DQ496938	Wu et al. 2007
Laos21	Domestic	SEA	Laos	DQ496941	Wu et al. 2007
Laos32	Domestic	SEA	Laos	DQ496949	Wu et al. 2007
Laos59	Domestic	SEA	Laos	DQ496713	Wu et al. 2007
Laos70	Domestic	SEA	Laos	DQ496718	Wu et al. 2007
Laos86	Domestic	SEA	Laos	DQ496724	Wu et al. 2007
Laos58	Domestic	SEA	Laos	DQ496712	Wu et al. 2007
Laos62	Domestic	SEA	Laos	DQ496715	Wu et al. 2007
Laos93	Domestic	SEA	Laos	DQ496727	Wu et al. 2007
Laos45	Domestic	SEA	Laos	DQ496956	Wu et al. 2007
Laos11	Domestic	SEA	Laos	DQ496933	Wu et al. 2007
Laos12	Domestic	SEA	Laos	DQ496934	Wu et al. 2007
Laos13	Domestic	SEA	Laos	DQ496935	Wu et al. 2007
Laos14	Domestic	SEA	Laos	DQ496936	Wu et al. 2007
Laos16	Domestic	SEA	Laos	DQ496937	Wu et al. 2007
Laos19	Domestic	SEA	Laos	DQ496940	Wu et al. 2007
Laos23	Domestic	SEA	Laos	DQ496943	Wu et al. 2007
Laos24	Domestic	SEA	Laos	DQ496944	Wu et al. 2007
Laos29	Domestic	SEA	Laos	DQ496947	Wu et al. 2007
Laos31	Domestic	SEA	Laos	DQ496948	Wu et al. 2007
Laos37	Domestic	SEA	Laos	DQ496951	Wu et al. 2007
Laos54	Domestic	SEA	Laos	DQ496710	Wu et al. 2007
Laos57	Domestic	SEA	Laos	DQ496711	Wu et al. 2007
Laos65	Domestic	SEA	Laos	DQ496716	Wu et al. 2007
Laos75	Domestic	SEA	Laos	DQ496720	Wu et al. 2007
Laos76	Domestic	SEA	Laos	DQ496721	Wu et al. 2007
Laos81	Domestic	SEA	Laos	DQ496723	Wu et al. 2007
CD1	Domestic	SEA	Thiland	AM779917	Charoensook, 2007	unpublished
CD2	Domestic	SEA	Thiland	AM779918	Charoensook, 2007	unpublished
CD3	Domestic	SEA	Thiland	AM779919	Charoensook, 2007	unpublished
CD4	Domestic	SEA	Thiland	AM779920	Charoensook, 2007	unpublished
CD5	Domestic	SEA	Thiland	AM779921	Charoensook, 2007	unpublished
CD6	Domestic	SEA	Thiland	AM779922	Charoensook, 2007	unpublished
CD7	Domestic	SEA	Thiland	AM779923	Charoensook, 2007	unpublished
CD8	Domestic	SEA	Thiland	AM779924	Charoensook, 2007	unpublished
CD9	Domestic	SEA	Thiland	AM779925	Charoensook, 2007	unpublished
CD10	Domestic	SEA	Thiland	AM779926	Charoensook, 2007	unpublished
CD11	Domestic	SEA	Thiland	AM779927	Charoensook, 2007	unpublished
CD12	Domestic	SEA	Thiland	AM779928	Charoensook, 2007	unpublished
CD13	Domestic	SEA	Thiland	AM779929	Charoensook, 2007	unpublished
CD14	Domestic	SEA	Thiland	AM779930	Charoensook, 2007	unpublished
CD15	Domestic	SEA	Thiland	AM779931	Charoensook, 2007	unpublished
CD16	Domestic	SEA	Thiland	AM779932	Charoensook, 2007	unpublished
CD17	Domestic	SEA	Thiland	AM774641	Charoensook, 2007	unpublished
CD18	Domestic	SEA	Thiland	AM774642	Charoensook, 2007	unpublished
CD19	Domestic	SEA	Thiland	AM774643	Charoensook, 2007	unpublished
CD20	Domestic	SEA	Thiland	AM774644	Charoensook, 2007	unpublished
CD21	Domestic	SEA	Thiland	AM774645	Charoensook, 2007	unpublished
CD22	Domestic	SEA	Thiland	AM774646	Charoensook, 2007	unpublished
CD23	Domestic	SEA	Thiland	AM774647	Charoensook, 2007	unpublished
CD24	Domestic	SEA	Thiland	AM774648	Charoensook, 2007	unpublished
CD25	Domestic	SEA	Thiland	AM777924	Charoensook, 2007	unpublished
CD26	Domestic	SEA	Thiland	AM777925	Charoensook, 2007	unpublished
CD27	Domestic	SEA	Thiland	AM777926	Charoensook, 2007	unpublished
CD28	Domestic	SEA	Thiland	AM777927	Charoensook, 2007	unpublished
CD29	Domestic	SEA	Thiland	FM244467	Charoensook et al, 2008	unpublished
CD30	Domestic	SEA	Thiland	FM244468	Charoensook et al, 2008	unpublished
CD31	Domestic	SEA	Thiland	FM244469	Charoensook et al, 2008	unpublished
CD32	Domestic	SEA	Thiland	FM244470	Charoensook et al, 2008	unpublished
CD33	Domestic	SEA	Thiland	FM244471	Charoensook et al, 2008	unpublished
CD34	Domestic	SEA	Thiland	FM244472	Charoensook et al, 2008	unpublished
CD35	Domestic	SEA	Thiland	FM244473	Charoensook et al, 2008	unpublished
CD36	Domestic	SEA	Thiland	FM244474	Charoensook et al, 2008	unpublished
CD37	Domestic	SEA	Thiland	FM244475	Charoensook et al, 2008	unpublished
CD38	Domestic	SEA	Thiland	FM244476	Charoensook et al, 2008	unpublished
CD39	Domestic	SEA	Thiland	AB252783	Charoensook et al, 2008	unpublished
CD40	Domestic	SEA	Thiland	AB252784	Charoensook et al, 2008	unpublished
CD41	Domestic	SEA	Thiland	AB252785	Charoensook et al, 2008	unpublished
CD42	Domestic	SEA	Thiland	AB252786	Charoensook et al, 2008	unpublished
CD43	Domestic	SEA	Thiland	AB252787	Charoensook et al, 2008	unpublished
CD44	Domestic	SEA	Thiland	AB252788	Charoensook et al, 2008	unpublished
CD45	Domestic	SEA	Thiland	AB252789	Charoensook et al, 2008	unpublished
CD46	Domestic	SEA	Thiland	AB252790	Charoensook et al, 2008	unpublished
CD47	Domestic	SEA	Thiland	AB252791	Charoensook et al, 2008	unpublished
CD48	Domestic	SEA	Thiland	AB252792	Charoensook et al, 2008	unpublished
CD49	Domestic	SEA	Thiland	AB252799	Charoensook et al, 2008	unpublished
CD50	Domestic	SEA	Thiland	AB252800	Charoensook et al, 2008	unpublished
CD51	Domestic	SEA	Thiland	AB252801	Charoensook et al, 2008	unpublished
CD52	Domestic	SEA	Thiland	AB252802	Charoensook et al, 2008	unpublished
CD53	Domestic	SEA	Thiland	AB252803	Charoensook et al, 2008	unpublished
CD54	Domestic	SEA	Thiland	AB252804	Charoensook et al, 2008	unpublished
CD55	Domestic	SEA	Thiland	AB252805	Charoensook et al, 2008	unpublished
CD56	Domestic	SEA	Thiland	AB252806	Charoensook et al, 2008	unpublished
CD57	Domestic	SEA	Thiland	AB252807	Charoensook et al, 2008	unpublished
CD58	Domestic	SEA	Thiland	AB252808	Charoensook et al, 2008	unpublished
CD59	Domestic	SEA	Thiland	AB252809	Charoensook et al, 2008	unpublished
CD60	Domestic	SEA	Thiland	AB252810	Charoensook et al, 2008	unpublished
CD61	Domestic	SEA	Thiland	AB252811	Charoensook et al, 2008	unpublished
CD62	Domestic	SEA	Thiland	AB252812	Charoensook et al, 2008	unpublished
CD63	Domestic	SEA	Thiland	AB252813	Charoensook et al, 2008	unpublished
CD64	Domestic	SEA	Thiland	AB252814	Charoensook et al, 2008	unpublished
CD65	Domestic	SEA	Thiland	AB252815	Charoensook et al, 2008	unpublished
JT1	Domestic	SEA	Thiland	AM779905	Charoensook, 2008	unpublished
JT2	Domestic	SEA	Thiland	AM779906	Charoensook, 2008	unpublished
JT3	Domestic	SEA	Thiland	AM779907	Charoensook, 2008	unpublished
JT4	Domestic	SEA	Thiland	AM779908	Charoensook, 2008	unpublished
JT5	Domestic	SEA	Thiland	AM779909	Charoensook, 2008	unpublished
JT6	Domestic	SEA	Thiland	AM779910	Charoensook, 2008	unpublished
JT7	Domestic	SEA	Thiland	AM779911	Charoensook, 2008	unpublished
JT8	Domestic	SEA	Thiland	AM779912	Charoensook, 2008	unpublished
JT9	Domestic	SEA	Thiland	AM779913	Charoensook, 2008	unpublished
JT10	Domestic	SEA	Thiland	AM779914	Charoensook, 2008	unpublished
JT11	Domestic	SEA	Thiland	AM779915	Charoensook, 2008	unpublished
JT12	Domestic	SEA	Thiland	AM779916	Charoensook, 2008	unpublished
MH01	Domestic	SEA	Thiland	AM778824	Charoensook, 2008	unpublished
MH02	Domestic	SEA	Thiland	AM778825	Charoensook, 2008	unpublished
MH03	Domestic	SEA	Thiland	AM778826	Charoensook, 2008	unpublished
MH04	Domestic	SEA	Thiland	AM778827	Charoensook, 2008	unpublished
MH05	Domestic	SEA	Thiland	AM778828	Charoensook, 2008	unpublished
MH06	Domestic	SEA	Thiland	AM778829	Charoensook, 2008	unpublished
H1	Domestic	SEA	SEA	AB252783	Tanaka et al. 2008
H2	Domestic	SEA	SEA	AB252784	Tanaka et al. 2008
H3	Domestic	SEA	SEA	AB252785	Tanaka et al. 2008
H4	Domestic	SEA	SEA	AB252786	Tanaka et al. 2008
H5	Domestic	SEA	SEA	AB252787	Tanaka et al. 2008
H6	Domestic	SEA	SEA	AB252788	Tanaka et al. 2008
H7	Domestic	SEA	SEA	AB252789	Tanaka et al. 2008
H8	Domestic	SEA	SEA	AB252790	Tanaka et al. 2008
H9	Domestic	SEA	SEA	AB252791	Tanaka et al. 2008
H10	Domestic	SEA	SEA	AB252792	Tanaka et al. 2008
H12	Domestic	SEA	SEA	AB252794	Tanaka et al. 2008
H17	Domestic	SEA	SEA	AB252799	Tanaka et al. 2008
H18	Domestic	SEA	SEA	AB252800	Tanaka et al. 2008
H19	Domestic	SEA	SEA	AB252801	Tanaka et al. 2008
H20	Domestic	SEA	SEA	AB252802	Tanaka et al. 2008
H21	Domestic	SEA	SEA	AB252803	Tanaka et al. 2008
H22	Domestic	SEA	SEA	AB252804	Tanaka et al. 2008
H23	Domestic	SEA	SEA	AB252805	Tanaka et al. 2008
H24	Domestic	SEA	SEA	AB252806	Tanaka et al. 2008
H25	Domestic	SEA	SEA	AB252807	Tanaka et al. 2008
H26	Domestic	SEA	SEA	AB252808	Tanaka et al. 2008
H27	Domestic	SEA	SEA	AB252809	Tanaka et al. 2008
H28	Domestic	SEA	SEA	AB252810	Tanaka et al. 2008
H30	Domestic	SEA	SEA	AB252812	Tanaka et al. 2008
H31	Domestic	SEA	SEA	AB252813	Tanaka et al. 2008
H32	Domestic	SEA	SEA	AB252814	Tanaka et al. 2008
H33	Domestic	SEA	SEA	AB252815	Tanaka et al. 2008
H34	Domestic	SEA	SEA	AB252816	Tanaka et al. 2008
H35	Domestic	SEA	SEA	AB252817	Tanaka et al. 2008
H36	Domestic	SEA	SEA	AB252818	Tanaka et al. 2008
H37	Domestic	SEA	SEA	AB252819	Tanaka et al. 2008
H38	Domestic	SEA	SEA	AB252820	Tanaka et al. 2008
H39	Domestic	SEA	SEA	AB252821	Tanaka et al. 2008
H40	Domestic	SEA	SEA	AB252822	Tanaka et al. 2008
H41	Domestic	SEA	SEA	AB252823	Tanaka et al. 2008
H42	Domestic	SEA	SEA	AB252824	Tanaka et al. 2008
NP01	Domestic	SEA	Thiland	FM244672	Charoensook et al, 2008	unpublished
NP02	Domestic	SEA	Thiland	FM244673	Charoensook et al, 2008	unpublished
NP03	Domestic	SEA	Thiland	FM244674	Charoensook et al, 2008	unpublished
NP04	Domestic	SEA	Thiland	FM244675	Charoensook et al, 2008	unpublished
NP05	Domestic	SEA	Thiland	FM244676	Charoensook et al, 2008	unpublished
NP06	Domestic	SEA	Thiland	FM244677	Charoensook et al, 2008	unpublished
NP07	Domestic	SEA	Thiland	FM244678	Charoensook et al, 2008	unpublished
NP08	Domestic	SEA	Thiland	FM244679	Charoensook et al, 2008	unpublished
NP09	Domestic	SEA	Thiland	FM244680	Charoensook et al, 2008	unpublished
NP10	Domestic	SEA	Thiland	FM244681	Charoensook et al, 2008	unpublished
NP11	Domestic	SEA	Thiland	FM244682	Charoensook et al, 2008	unpublished
OK01	Domestic	SEA	Thiland	FM244491	Charoensook et al, 2008	unpublished
OK02	Domestic	SEA	Thiland	FM244492	Charoensook et al, 2008	unpublished
OK03	Domestic	SEA	Thiland	FM244493	Charoensook et al, 2008	unpublished
OK04	Domestic	SEA	Thiland	FM244494	Charoensook et al, 2008	unpublished
OK05	Domestic	SEA	Thiland	FM244495	Charoensook et al, 2008	unpublished
OK06	Domestic	SEA	Thiland	FM244496	Charoensook et al, 2008	unpublished
OK07	Domestic	SEA	Thiland	FM244497	Charoensook et al, 2008	unpublished
TWB01	Domestic	SEA	Thiland	AM779933	Charoensook, 2008	unpublished
TWB02	Domestic	SEA	Thiland	AM779934	Charoensook, 2008	unpublished
TWB03	Domestic	SEA	Thiland	AM779935	Charoensook, 2008	unpublished
TWB04	Domestic	SEA	Thiland	AM779936	Charoensook, 2008	unpublished
TWB05	Domestic	SEA	Thiland	AM779937	Charoensook, 2008	unpublished
TWB06	Domestic	SEA	Thiland	FM244683	Charoensook et al, 2008	unpublished
TWB07	Domestic	SEA	Thiland	FM244684	Charoensook et al, 2008	unpublished
TWB08	Domestic	SEA	Thiland	FM244685	Charoensook et al, 2008	unpublished
TWB09	Domestic	SEA	Thiland	FM244686	Charoensook et al, 2008	unpublished
TWB10	Domestic	SEA	Thiland	FM244687	Charoensook et al, 2008	unpublished
TWB11	Domestic	SEA	Thiland	FM244688	Charoensook et al, 2008	unpublished
VC01	Domestic	SEA	Thiland	AM777920	Charoensook, 2008	unpublished
VC02	Domestic	SEA	Thiland	AM777921	Charoensook, 2008	unpublished
VC03	Domestic	SEA	Thiland	AM777922	Charoensook, 2008	unpublished
LP01	Domestic	SEA	Thiland	AM779916	Charoensook, 2008	unpublished
Potbel	Potbel	SEA	Vietnam	DQ496597	Wu et al. 2007
Wbvnm509	Wild boar	SEA	Vietnam	DQ496848	Wu et al. 2007
Wbvnm 07	Wild boar	SEA	Vietnam	DQ496732	Wu et al. 2007
Wbvnm 08	Wild boar	SEA	Vietnam	DQ496733	Wu et al. 2007
Wbvnm508	Wild boar	SEA	Vietnam	DQ496747	Wu et al. 2007
GL240	Wild boar	SEA	Myanmar	AY884712	Larson et al. 2005
GL195	Wild boar	SEA	Myanmar	AY884695	Larson et al. 2005
GL60	Wild boar	SEA	Myanmar	AY884623	Larson et al. 2005
GL87	Wild boar	SEA	Myanmar	AY884647	Larson et al. 2005
GL67	Wild boar	SEA	Myanmar	AY884629	Larson et al. 2005
GL915	Wild boar	SEA	Myanmar	DQ779411	Larson et al. 2005
VIE432	Domestic	SEA	Vietnam	DQ779432	Larson et al. 2007
VIE433	Domestic	SEA	Vietnam	DQ779433	Larson et al. 2007
VIE434	Domestic	SEA	Vietnam	DQ779434	Larson et al. 2007
VIE435	Domestic	SEA	Vietnam	DQ779435	Larson et al. 2007
VIE436	Domestic	SEA	Vietnam	DQ779436	Larson et al. 2007
VIE437	Domestic	SEA	Vietnam	DQ779437	Larson et al. 2007
VIE438	Domestic	SEA	Vietnam	DQ779438	Larson et al. 2007
VIE439	Domestic	SEA	Vietnam	DQ779439	Larson et al. 2007
VIE440	Domestic	SEA	Vietnam	DQ779440	Larson et al. 2007
VIE441	Domestic	SEA	Vietnam	DQ779441	Larson et al. 2007
VIE442	Domestic	SEA	Vietnam	DQ779442	Larson et al. 2007
VIE443	Domestic	SEA	Vietnam	DQ779443	Larson et al. 2007
VIE444	Domestic	SEA	Vietnam	DQ779444	Larson et al. 2007
VIE445	Domestic	SEA	Vietnam	DQ779445	Larson et al. 2007
VIE446	Domestic	SEA	Vietnam	DQ779446	Larson et al. 2007
VIE447	Domestic	SEA	Vietnam	DQ779447	Larson et al. 2007
VIE448	Domestic	SEA	Vietnam	DQ779448	Larson et al. 2007
VEW399	Wild	SEA	Vietnam	DQ779399	Larson et al. 2007
TAI410	wild	SEA	Thailand	DQ779410	Larson et al. 2007
TAI403	wild	SEA	Thailand	DQ779403	Larson et al. 2007
BM1	Bamei	MUYR	Qinghai	DQ379103	Fang et al. 2006
BM2	Bamei	MUYR	Qinghai	DQ379104	Fang et al. 2006
BM3	Bamei	MUYR	Qinghai	DQ379105	Fang et al. 2006
BM4	Bamei	MUYR	Qinghai	DQ379106	Fang et al. 2006
HZ-1	Huzu	MUYR	Qinghai	DQ379179	Fang et al. 2006
HZ-2	Huzu	MUYR	Qinghai	DQ379180	Fang et al. 2006
HZ-3	Huzu	MUYR	Qinghai	DQ379181	Fang et al. 2006
HZ-4	Huzu	MUYR	Qinghai	DQ152887	Fang et al. 2006
HZ-5	Huzu	MUYR	Qinghai	DQ152888	Fang et al. 2006
Huzu15nd	Huzu	MUYR	Qinghai	DQ496462	Wu et al. 2007
Huzu262	Huzu	MUYR	Qinghai	DQ496463	Wu et al. 2007
Huzu01	Huzu	MUYR	Qinghai	DQ496452	Wu et al. 2007
Huzu9	Huzu	MUYR	Qinghai	DQ496457	Wu et al. 2007
Huzu10	Huzu	MUYR	Qinghai	DQ496458	Wu et al. 2007
HUZu03	Huzu	MUYR	Qinghai	DQ496451	Wu et al. 2007
Bmei02	Bamei	MUYR	Qinghai	DQ496282	Wu et al. 2007
BMEI04	Bamei	MUYR	Qinghai	DQ496283	Wu et al. 2007
BMEI05	Bamei	MUYR	Qinghai	DQ496284	Wu et al. 2007
BMEI06	Bamei	MUYR	Qinghai	DQ496285	Wu et al. 2007
BMEI07	Bamei	MUYR	Qinghai	DQ496286	Wu et al. 2007
BMEI09	Bamei	MUYR	Qinghai	DQ496288	Wu et al. 2007
BMEI10	Bamei	MUYR	Qinghai	DQ496289	Wu et al. 2007
BMEI16	Bamei	MUYR	Qinghai	DQ496291	Wu et al. 2007
BMEI08	Bamei	MUYR	Qinghai	DQ496287	Wu et al. 2007
Bmei17	Bamei	MUYR	Qinghai	DQ496292	Wu et al. 2007
BMEI15	Bamei	MUYR	Qinghai	DQ496290	Wu et al. 2007
Huzu02	Huzu	MUYR	Qinghai	DQ496453	Wu et al. 2007
Huzu4	Huzu	MUYR	Qinghai	DQ496466	Wu et al. 2007
Huzu13nd	Huzu	MUYR	Qinghai	DQ496460	Wu et al. 2007
Huzu14nd	Huzu	MUYR	Qinghai	DQ496461	Wu et al. 2007
Huzu11	Huzu	MUYR	Qinghai	DQ496459	Wu et al. 2007
Huzu05	Huzu	MUYR	Qinghai	DQ496454	Wu et al. 2007
Huzu314	Huzu	MUYR	Qinghai	DQ496464	Wu et al. 2007
Huzu06	Huzu	MUYR	Qinghai	DQ496455	Wu et al. 2007
Huzu315	Huzu	MUYR	Qinghai	DQ496465	Wu et al. 2007
Huzu08	Huzu	MUYR	Qinghai	DQ496456	Wu et al. 2007
hetaodaer	hetaodaer	MUYR	Mongolia	EF590164	Zhao et. 2008
GL81	wild	MUYR	Gansu	AY884642	Larson et al. 2005
Wbshaanx1	Wild boar	MUYR	Shaanxi	DQ496833	Wu et al. 2007
Wbshaanx6	Wild boar	MUYR	Shaanxi	DQ496839	Wu et al. 2007
Wbshaanx8	Wild boar	MUYR	Shaanxi	DQ496841	Wu et al. 2007
Wbshaanx9	Wild boar	MUYR	Shaanxi	DQ496842	Wu et al. 2007
Wbshaanx4	Wild boar	MUYR	Shaanxi	DQ496837	Wu et al. 2007
Wbshaanx5	Wild boar	MUYR	Shaanxi	DQ496838	Wu et al. 2007
Wbshaanx2	Wild boar	MUYR	Shaanxi	DQ496835	Wu et al. 2007
Wbshaanx10	Wild boar	MUYR	Shaanxi	DQ496834	Wu et al. 2007
Wbshaanx7	Wild boar	MUYR	Shaanxi	DQ496840	Wu et al. 2007
Wbshaanx3	Wild boar	MUYR	Shaanxi	DQ496836	Wu et al. 2007
mashen	Mashen	DRYR	Shanxi	EU979166	Wang et al. 2008	unpublished
Wbgann15	Wild boar	MUYR	Gansu	DQ496789	Wu et al. 2007
Wbgann12	Wild boar	MUYR	Gansu	DQ496788	Wu et al. 2007
Wbgann19	Wild boar	MUYR	Gansu	DQ496790	Wu et al. 2007
Wbgann2	Wild boar	MUYR	Gansu	DQ496791	Wu et al. 2007
NANYANG1	Nanyang black	MUYR	Henan, Nanyang city	FJ601390	Larson et al. 2010
NANYANG2	Nanyang black	MUYR	Henan, Nanyang city	FJ601391	Larson et al. 2010
bd08aHTDE	He-Tao-Big-ear	MUYR	Inner Mongolia, Ordos	FJ601404	Larson et al. 2010
bd08bHTDE	He-Tao-Big-ear	MUYR	Inner Mongolia, Ordos	FJ601405	Larson et al. 2010
bd37aMSH	Ma-Shen	MUYR	Shanxi, Datong city	FJ601462	Larson et al. 2010
bd37bMSH	Ma-Shen	MUYR	Shanxi, Datong city	FJ601463	Larson et al. 2010
bd44aQHBM	Qing-Hai-Ba-Mei	MUYR	Qinghai, Huzhu county	FJ601476	Larson et al. 2010
bd44bQHBM	Qing-Hai-Ba-Mei	MUYR	Qinghai, Huzhu county	FJ601477	Larson et al. 2010
CW1	domestic	DRYR	Shandong	EU979182	Wang et al. 2008	unpublished
CW2	domestic	DRYR	Shandong	EU979183	Wang et al. 2008	unpublished
CW3	domestic	DRYR	Shandong	EU979184	Wang et al. 2008	unpublished
CW4	domestic	DRYR	Shandong	EU979185	Wang et al. 2008	unpublished
CW5	domestic	DRYR	Shandong	EU979186	Wang et al. 2008	unpublished
CW6	domestic	DRYR	Shandong	EU979187	Wang et al. 2008	unpublished
CW7	domestic	DRYR	Shandong	EU979188	Wang et al. 2008	unpublished
CW8	domestic	DRYR	Shandong	EU979189	Wang et al. 2008	unpublished
CW9	domestic	DRYR	Shandong	EU979190	Wang et al. 2008	unpublished
CW10	domestic	DRYR	Shandong	EU979191	Wang et al. 2008	unpublished
CW11	domestic	DRYR	Shandong	EU979192	Wang et al. 2008	unpublished
CW12	domestic	DRYR	Shandong	EU979193	Wang et al. 2008	unpublished
CW13	domestic	DRYR	Shandong	EU979194	Wang et al. 2008	unpublished
CW14	Dapulian	DRYR	Shandong	EU979195	Wang et al. 2008	unpublished
DP1	Dapulian	DRYR	Shandong	EU660131	Wang et al. 2008	unpublished
DP2	Dapulian	DRYR	Shandong	EU660132	Wang et al. 2008	unpublished
DP3	Dapulian	DRYR	Shandong	EU660133	Wang et al. 2008	unpublished
DP4	Dapulian	DRYR	Shandong	EU660134	Wang et al. 2008	unpublished
DP5	Dapulian	DRYR	Shandong	EU660135	Wang et al. 2008	unpublished
DP6	Dapulian	DRYR	Shandong	EU660136	Wang et al. 2008	unpublished
DP7	Dapulian	DRYR	Shandong	EU660137	Wang et al. 2008	unpublished
DP8	Dapulian	DRYR	Shandong	EU660138	Wang et al. 2008	unpublished
DP9	Dapulian	DRYR	Shandong	EU660139	Wang et al. 2008	unpublished
DP10	Dapulian	DRYR	Shandong	EU660140	Wang et al. 2008	unpublished
DP11	Dapulian	DRYR	Shandong	EU979135	Wang et al. 2008	unpublished
DP12	Dapulian	DRYR	Shandong	EU979136	Wang et al. 2008	unpublished
DP13	Dapulian	DRYR	Shandong	EU979137	Wang et al. 2008	unpublished
DP14	Dapulian	DRYR	Shandong	EU979138	Wang et al. 2008	unpublished
DP15	Dapulian	DRYR	Shandong	EU979139	Wang et al. 2008	unpublished
JZ1	Jiaozhouhei	DRYR	Shandong	DQ379105	Fang et al. 2006
JZ2	Jiaozhouhei	DRYR	Shandong	DQ379106	Fang et al. 2006
JZ3	Jiaozhouhei	DRYR	Shandong	DQ379107	Fang et al. 2006
JZ4	Jiaozhouhei	DRYR	Shandong	DQ379108	Fang et al. 2006
JZ5	Jiaozhouhei	DRYR	Shandong	DQ379109	Fang et al. 2006
JZH02	Jiaozhouhei	DRYR	Shandong	DQ496498	Wu et al. 2007
JZH05	Jiaozhouhei	DRYR	Shandong	DQ496499	Wu et al. 2007
JZH07	Jiaozhouhei	DRYR	Shandong	DQ496500	Wu et al. 2007
JZH09	Jiaozhouhei	DRYR	Shandong	DQ496501	Wu et al. 2007
JZH11	Jiaozhouhei	DRYR	Shandong	DQ496502	Wu et al. 2007
JZH16	Jiaozhouhei	DRYR	Shandong	DQ496503	Wu et al. 2007
JZH17	Jiaozhouhei	DRYR	Shandong	DQ496504	Wu et al. 2007
JZH21	Jiaozhouhei	DRYR	Shandong	DQ496505	Wu et al. 2007
JZH23	Jiaozhouhei	DRYR	Shandong	DQ496506	Wu et al. 2007
JZH25	Jiaozhouhei	DRYR	Shandong	DQ496507	Wu et al. 2007
JZH32	Jiaozhouhei	DRYR	Shandong	DQ496508	Wu et al. 2007
JZH36	Jiaozhouhei	DRYR	Shandong	DQ496509	Wu et al. 2007
JZH37	Jiaozhouhei	DRYR	Shandong	DQ496510	Wu et al. 2007
JZH38	Jiaozhouhei	DRYR	Shandong	DQ496511	Wu et al. 2007
laiwu	Laiwu	DRYR	Shandong	EF590174	Zhao et al. 2008	unpublished
LC1	Licha	DRYR	Shandong	EU660156	Wang et al. 2008	unpublished
LC2	Licha	DRYR	Shandong	EU660157	Wang et al. 2008	unpublished
LC3	Licha	DRYR	Shandong	EU660158	Wang et al. 2008	unpublished
LC4	Licha	DRYR	Shandong	EU660159	Wang et al. 2008	unpublished
LC5	Licha	DRYR	Shandong	EU660160	Wang et al. 2008	unpublished
LC6	Licha	DRYR	Shandong	EU660161	Wang et al. 2008	unpublished
LC7	Licha	DRYR	Shandong	EU660162	Wang et al. 2008	unpublished
LC8	Licha	DRYR	Shandong	EU660163	Wang et al. 2008	unpublished
LC9	Licha	DRYR	Shandong	EU979140	Wang et al. 2008	unpublished
LC10	Licha	DRYR	Shandong	EU979141	Wang et al. 2008	unpublished
LC11	Licha	DRYR	Shandong	EU979142	Wang et al. 2008	unpublished
LC12	Licha	DRYR	Shandong	EU979143	Wang et al. 2008	unpublished
LC13	Licha	DRYR	Shandong	EU979144	Wang et al. 2008	unpublished
LC14	Licha	DRYR	Shandong	EU979145	Wang et al. 2008	unpublished
LC15	Licha	DRYR	Shandong	EU979146	Wang et al. 2008	unpublished
licha	Licha	DRYR	Shandong	EF59060	Zhao et al. 2008	unpublished
LW-1	Laiwu	DRYR	Shandong	DQ379166	Fang et al. 2006
LW-2	Laiwu	DRYR	Shandong	DQ379167	Fang et al. 2006
LW-3	Laiwu	DRYR	Shandong	DQ379168	Fang et al. 2006
LW-4	Laiwu	DRYR	Shandong	DQ379169	Fang et al. 2006
LW1	Laiwu	DRYR	Shandong	EU660165	Wang et al. 2008	unpublished
LW2	Laiwu	DRYR	Shandong	EU660166	Wang et al. 2008	unpublished
LW3	Laiwu	DRYR	Shandong	EU660167	Wang et al. 2008	unpublished
LW4	Laiwu	DRYR	Shandong	EU660168	Wang et al. 2008	unpublished
LW5	Laiwu	DRYR	Shandong	EU660169	Wang et al. 2008	unpublished
LW6	Laiwu	DRYR	Shandong	EU660170	Wang et al. 2008	unpublished
LW8	Laiwu	DRYR	Shandong	EU979126	Wang et al. 2008	unpublished
LW9	Laiwu	DRYR	Shandong	EU979127	Wang et al. 2008	unpublished
LW10	Laiwu	DRYR	Shandong	EU979128	Wang et al. 2008	unpublished
LW11	Laiwu	DRYR	Shandong	EU979129	Wang et al. 2008	unpublished
LW12	Laiwu	DRYR	Shandong	EU979130	Wang et al. 2008	unpublished
LW13	Laiwu	DRYR	Shandong	EU979131	Wang et al. 2008	unpublished
LW14	Laiwu	DRYR	Shandong	EU979132	Wang et al. 2008	unpublished
LW15	Laiwu	DRYR	Shandong	EU979133	Wang et al. 2008	unpublished
LWU27	Laiwu	DRYR	Shandong	DQ496541	Wu et al. 2007
LWU40	Laiwu	DRYR	Shandong	DQ496542	Wu et al. 2007
LWU44	Laiwu	DRYR	Shandong	DQ496543	Wu et al. 2007
LWU5	Laiwu	DRYR	Shandong	DQ496544	Wu et al. 2007
LWU51	Laiwu	DRYR	Shandong	DQ496545	Wu et al. 2007
LWU53	Laiwu	DRYR	Shandong	DQ496546	Wu et al. 2007
LWU6	Laiwu	DRYR	Shandong	DQ496547	Wu et al. 2007
LY1	domestic	DRYR	Shandong	EU660171	Wang et al. 2008	unpublished
LY2	domestic	DRYR	Shandong	EU660172	Wang et al. 2008	unpublished
LY3	domestic	DRYR	Shandong	EU660173	Wang et al. 2008	unpublished
LY4	domestic	DRYR	Shandong	EU660174	Wang et al. 2008	unpublished
LY5	domestic	DRYR	Shandong	EU660175	Wang et al. 2008	unpublished
LY6	domestic	DRYR	Shandong	EU660176	Wang et al. 2008	unpublished
LY7	domestic	DRYR	Shandong	EU660177	Wang et al. 2008	unpublished
LY8	domestic	DRYR	Shandong	EU660178	Wang et al. 2008	unpublished
LY9	domestic	DRYR	Shandong	EU660179	Wang et al. 2008	unpublished
LY10	domestic	DRYR	Shandong	EU660180	Wang et al. 2008	unpublished
LY8	domestic	DRYR	Shandong	EU979161	Wang et al. 2008	unpublished
LY11	domestic	DRYR	Shandong	EU979161	Wang et al. 2008	unpublished
LY12	domestic	DRYR	Shandong	EU979162	Wang et al. 2008	unpublished
LY13	domestic	DRYR	Shandong	EU979163	Wang et al. 2008	unpublished
LY14	domestic	DRYR	Shandong	EU979164	Wang et al. 2008	unpublished
LY15	domestic	DRYR	Shandong	EU979165	Wang et al. 2008	unpublished
WL1	domestic	DRYR	Shandong	EU979166	Wang et al. 2008	unpublished
WL2	domestic	DRYR	Shandong	EU979167	Wang et al. 2008	unpublished
WL3	domestic	DRYR	Shandong	EU979168	Wang et al. 2008	unpublished
WL4	domestic	DRYR	Shandong	EU979169	Wang et al. 2008	unpublished
WL5	domestic	DRYR	Shandong	EU979170	Wang et al. 2008	unpublished
WL6	domestic	DRYR	Shandong	EU979171	Wang et al. 2008	unpublished
WL7	domestic	DRYR	Shandong	EU979172	Wang et al. 2008	unpublished
WL8	domestic	DRYR	Shandong	EU979173	Wang et al. 2008	unpublished
WL9	domestic	DRYR	Shandong	EU979174	Wang et al. 2008	unpublished
WL10	domestic	DRYR	Shandong	EU979175	Wang et al. 2008	unpublished
WL11	domestic	DRYR	Shandong	EU979176	Wang et al. 2008	unpublished
WL12	domestic	DRYR	Shandong	EU979177	Wang et al. 2008	unpublished
WL13	domestic	DRYR	Shandong	EU979178	Wang et al. 2008	unpublished
WL14	domestic	DRYR	Shandong	EU979179	Wang et al. 2008	unpublished
WL15	domestic	DRYR	Shandong	EU979180	Wang et al. 2008	unpublished
WL16	domestic	DRYR	Shandong	EU979181	Wang et al. 2008	unpublished
YIMH31	Yimenhei	DRYR	Shandong	DQ496976	Wu et al. 2007
YIMH33	Yimenhei	DRYR	Shandong	DQ496977	Wu et al. 2007
YIMH37	Yimenhei	DRYR	Shandong	DQ496978	Wu et al. 2007
YIMH41	Yimenhei	DRYR	Shandong	DQ496979	Wu et al. 2007
YIMH42	Yimenhei	DRYR	Shandong	DQ496980	Wu et al. 2007
YIMH44	Yimenhei	DRYR	Shandong	DQ496981	Wu et al. 2007
YIMH46	Yimenhei	DRYR	Shandong	DQ496982	Wu et al. 2007
YIMH48	Yimenhei	DRYR	Shandong	DQ496983	Wu et al. 2007
YIMH49	Yimenhei	DRYR	Shandong	DQ496984	Wu et al. 2007
YIMH52	Yimenhei	DRYR	Shandong	DQ496985	Wu et al. 2007
YIMH68	Yimenhei	DRYR	Shandong	DQ496986	Wu et al. 2007
YM	Yimenhei	DRYR	Shandong	DQ496987	Wu et al. 2007
YM-1	Yimenhei	DRYR	Shandong	DQ379153	Wu et al. 2007
YM-2	Yimenhei	DRYR	Shandong	DQ379154	Wu et al. 2007
YM-3	Yimenhei	DRYR	Shandong	DQ379175	Wu et al. 2007
YM-4	Yimenhei	DRYR	Shandong	DQ152883	Wu et al. 2007
YM1	Yimenhei	DRYR	Shandong	EU660189	Wang et al. 2008	unpublished
YM2	Yimenhei	DRYR	Shandong	EU660190	Wang et al. 2008	unpublished
YM3	Yimenhei	DRYR	Shandong	EU660191	Wang et al. 2008	unpublished
YM4	Yimenhei	DRYR	Shandong	EU660192	Wang et al. 2008	unpublished
YM5	Yimenhei	DRYR	Shandong	EU660193	Wang et al. 2008	unpublished
YM6	Yimenhei	DRYR	Shandong	EU660194	Wang et al. 2008	unpublished
YM7	Yimenhei	DRYR	Shandong	EU660195	Wang et al. 2008	unpublished
YM8	Yimenhei	DRYR	Shandong	EU979147	Wang et al. 2008	unpublished
YM9	Yimenhei	DRYR	Shandong	EU979148	Wang et al. 2008	unpublished
YM10	Yimenhei	DRYR	Shandong	EU979149	Wang et al. 2008	unpublished
YM11	Yimenhei	DRYR	Shandong	EU979150	Wang et al. 2008	unpublished
YM12	Yimenhei	DRYR	Shandong	EU979151	Wang et al. 2008	unpublished
YM13	Yimenhei	DRYR	Shandong	EU979152	Wang et al. 2008	unpublished
YM14	Yimenhei	DRYR	Shandong	EU979153	Wang et al. 2008	unpublished
YM15	Yimenhei	DRYR	Shandong	EU979154	Wang et al. 2008	unpublished
YT1	Yantai native	DRYR	Shandong	EU660196	Wang et al. 2008	unpublished
YT2	Yantai native	DRYR	Shandong	EU660197	Wang et al. 2008	unpublished
YT3	Yantai native	DRYR	Shandong	EU660198	Wang et al. 2008	unpublished
YT4	Yantai native	DRYR	Shandong	EU660199	Wang et al. 2008	unpublished
YT5	Yantai native	DRYR	Shandong	EU660200	Wang et al. 2008	unpublished
YT6	Yantai native	DRYR	Shandong	EU660201	Wang et al. 2008	unpublished
YT7	Yantai native	DRYR	Shandong	EU660202	Wang et al. 2008	unpublished
YT8	Yantai native	DRYR	Shandong	EU660203	Wang et al. 2008	unpublished
YT9	Yantai native	DRYR	Shandong	EU660204	Wang et al. 2008	unpublished
YT10	Yantai native	DRYR	Shandong	EU660205	Wang et al. 2008	unpublished
YT11	Yantai native	DRYR	Shandong	EU979155	Wang et al. 2008	unpublished
YT12	Yantai native	DRYR	Shandong	EU979156	Wang et al. 2008	unpublished
YT13	Yantai native	DRYR	Shandong	EU979157	Wang et al. 2008	unpublished
YT14	Yantai native	DRYR	Shandong	EU979158	Wang et al. 2008	unpublished
YT15	Yantai native	DRYR	Shandong	EU979159	Wang et al. 2008	unpublished
bd23aLCHH	Li-Cha black	DRYR	Shandong, Jiaozhou city	FJ601434	Larson et al. 2010
bd23bLCHH	Li-Cha black	DRYR	Shandong, Jiaozhou city	FJ601435	Larson et al. 2010
bd24aHJH	Han-Jiang black	DRYR	Shaanxi, Lueyang county	FJ601436	Larson et al. 2010
bd24bHJH	Han-Jiang black	DRYR	Shaanxi, Lueyang county	FJ601437	Larson et al. 2010
bd26aYMH	Yi-Meng black	DRYR	Shandong, Linyi city	FJ601440	Larson et al. 2010
bd26bYMH	Yi-Meng black	DRYR	Shandong, Linyi city	FJ601441	Larson et al. 2010
bd28aLWH	Lai-Wu black	DRYR	Shandong, Laiwu city	FJ601444	Larson et al. 2010
bd28bLWH	Lai-Wu black	DRYR	Shandong, Laiwu city	FJ601445	Larson et al. 2010
bd51aJUN	Ju-Nan	DRYR	Shan-Dong	FJ601489	Larson et al. 2010
bd51bJUN	Ju-Nan	DRYR	Shan-Dong	FJ601490	Larson et al. 2010
chenghua	Chenghua	URYZ	Sichuan	EF590175	Zhao et al. 2008	unpublished
kele	Domestic	URYZ	Guizhou	EF590173	Zhao et al. 2008	unpublished
Nuogu	Domestic	URYZ	Guizhou	DQ466081	Wang et al. 2009	unpublished
qianbei	Domestic	URYZ	Guizhou	EF590154	Zhao et al. 2008	unpublished
qiandong	Domestic	URYZ	Guizhou	EF590196	Zhao et al. 2008	unpublished
NJ-1	Neijiang	URYZ	Sichuan	DQ379143	Fang et al. 2006
NJ-2	Neijiang	URYZ	Sichuan	DQ379142	Fang et al. 2006
NJ-3	Neijiang	URYZ	Sichuan	DQ379130	Fang et al. 2006
NJ-4	Neijiang	URYZ	Sichuan	DQ379131	Fang et al. 2006
NJ	Neijiang	URYZ	Sichuan	DQ152872	Fang et al. 2006
QB	Qianbeihei	URYZ	Guizhou	DQ379112	Fang et al. 2006
QB-1	Qianbeihei	URYZ	Guizhou	DQ379174	Fang et al. 2006
QB-2	Qianbeihei	URYZ	Guizhou	DQ3791135	Fang et al. 2006
Qfq1	Domestic	URYZ	Guizhou	DQ496619	Wu et al. 2007
Qfq2	Domestic	URYZ	Guizhou	DQ496620	Wu et al. 2007
Qfq3	Domestic	URYZ	Guizhou	DQ496621	Wu et al. 2007
Qfq3	Domestic	URYZ	Guizhou	DQ496621	Wu et al. 2007
Gaop322	Gaopo	URYZ	Guizhou	DQ496438	Wu et al. 2007
Gaop320	Gaopo	URYZ	Guizhou	DQ496436	Wu et al. 2007
GAOP321	Gaopo	URYZ	Guizhou	DQ496437	Wu et al. 2007
Qbh10	Qianbeihei	URYZ	Guizhou	DQ496606	Wu et al. 2007
Qbh14	Qianbeihei	URYZ	Guizhou	DQ496607	Wu et al. 2007
Qbh16	Qianbeihei	URYZ	Guizhou	DQ496608	Wu et al. 2007
Qbh22	Qianbeihei	URYZ	Guizhou	DQ496610	Wu et al. 2007
Qbh30nd	Qianbeihei	URYZ	Guizhou	DQ496611	Wu et al. 2007
Qbh31	Qianbeihei	URYZ	Guizhou	DQ496612	Wu et al. 2007
Qbh32	Qianbeihei	URYZ	Guizhou	DQ496613	Wu et al. 2007
Qbh33	Qianbeihei	URYZ	Guizhou	DQ496614	Wu et al. 2007
Qbh40	Qianbeihei	URYZ	Guizhou	DQ496615	Wu et al. 2007
Qbh45	Qianbeihei	URYZ	Guizhou	DQ496616	Wu et al. 2007
Qbh5	Qianbeihei	URYZ	Guizhou	DQ496618	Wu et al. 2007
Qxp2	Xiang	URYZ	Guizhou	DQ496640	Wu et al. 2007
Qxp5	Xiang	URYZ	Guizhou	DQ496642	Wu et al. 2007
xiang	Xiang	URYZ	Guizhou	AY486118	Wu et al. 2007
Qxp6	Xiang	URYZ	Guizhou	DQ496643	Wu et al. 2007
Qxp1	Xiang	URYZ	Guizhou	DQ496639	Wu et al. 2007
Qxp4	Xiang	URYZ	Guizhou	DQ496641	Wu et al. 2007
xiang	Xiang	URYZ	Guizhou	AF486859	Wu et al. 2007
Xzhu274	Xiang	URYZ	Guizhou	DQ496966	Wu et al. 2007
Xzhu17	Xiang	URYZ	Guizhou	DQ496967	Wu et al. 2007
Xzh18	Xiang	URYZ	Guizhou	DQ496964	Wu et al. 2007
Xzh274	Xiang	URYZ	Guizhou	DQ496969	Wu et al. 2007
X269	Xiang	URYZ	Guizhou	DQ496968	Wu et al. 2007
Chh132	Chenghua	URYZ	Sichuan	DQ496338	Wu et al. 2007
Chh129	Chenghua	URYZ	Sichuan	DQ496336	Wu et al. 2007
Chh131	Chenghua	URYZ	Sichuan	DQ496337	Wu et al. 2007
Chh128	Chenghua	URYZ	Sichuan	DQ496335	Wu et al. 2007
Neij09	Neijiang	URYZ	Sichuan	DQ496582	Wu et al. 2007
neij12	Neijiang	URYZ	Sichuan	DQ496583	Wu et al. 2007
Neij14nd	Neijiang	URYZ	Sichuan	DQ496584	Wu et al. 2007
Neij26nd	Neijiang	URYZ	Sichuan	DQ496585	Wu et al. 2007
Neij33	Neijiang	URYZ	Sichuan	DQ496586	Wu et al. 2007
Neij37	Neijiang	URYZ	Sichuan	DQ496587	Wu et al. 2007
Neij40	Neijiang	URYZ	Sichuan	DQ496588	Wu et al. 2007
NJ11	Neijiang	URYZ	Sichuan	DQ496589	Wu et al. 2007
NJ35	Neijiang	URYZ	Sichuan	DQ496592	Wu et al. 2007
NJ34	Neijiang	URYZ	Sichuan	DQ496593	Wu et al. 2007
NJ38	Neijiang	URYZ	Sichuan	DQ496594	Wu et al. 2007
NJ41	Neijiang	URYZ	Sichuan	DQ496595	Wu et al. 2007
NJ42	Neijiang	URYZ	Sichuan	DQ496596	Wu et al. 2007
Nj148	Neijiang	URYZ	Sichuan	DQ496590	Wu et al. 2007
Rch26	Rongchang	URYZ	Sichuan	DQ496647	Wu et al. 2007
Rch32	Rongchang	URYZ	Sichuan	DQ496653	Wu et al. 2007
Rch31	Rongchang	URYZ	Sichuan	DQ496652	Wu et al. 2007
Rch25	Rongchang	URYZ	Sichuan	DQ496646	Wu et al. 2007
Rch27	Rongchang	URYZ	Sichuan	DQ496648	Wu et al. 2007
Rch29	Rongchang	URYZ	Sichuan	DQ496650	Wu et al. 2007
Rch023	Rongchang	URYZ	Sichuan	DQ496644	Wu et al. 2007
Rch24	Rongchang	URYZ	Sichuan	DQ496645	Wu et al. 2007
Rch28	Rongchang	URYZ	Sichuan	DQ496649	Wu et al. 2007
Rch30	Rongchang	URYZ	Sichuan	DQ496651	Wu et al. 2007
Yahe43	Yahe	URYZ	Sichuan	DQ496970	Wu et al. 2007
Yahe45	Yahe	URYZ	Sichuan	DQ496975	Wu et al. 2007
Yahe48	Yahe	URYZ	Sichuan	DQ496973	Wu et al. 2007
Yahe44	Yahe	URYZ	Sichuan	DQ496974	Wu et al. 2007
Yahe46	Yahe	URYZ	Sichuan	DQ496971	Wu et al. 2007
Yahe47	Yahe	URYZ	Sichuan	DQ496972	Wu et al. 2007
Qlb6	Domestic	URYZ	Guizhou	DQ496622	Wu et al. 2007
Qbh50	Qianbeihei	URYZ	Guizhou	DQ496617	Wu et al. 2007
Qbh17	Qianbeihei	URYZ	Guizhou	DQ496609	Wu et al. 2007
X271	Xiang	URYZ	Guizhou	DQ496965	Wu et al. 2007
xiang-1	Xiang	URYZ	Guizhou	DQ379201	Fang et al. 2006
xiang-2	Xiang	URYZ	Guizhou	DQ379139	Fang et al. 2006
xiang-3	Xiang	URYZ	Guizhou	DQ152891	Fang et al. 2006
xiang-4	Xiang	URYZ	Guizhou	DQ152893	Fang et al. 2006
Wbqlb4	Wild boar	URYZ	Guizhou	DQ496829	Wu et al. 2007
Wbqlb2	Wild boar	URYZ	Guizhou	DQ496827	Wu et al. 2007
Wbqzy2	Wild boar	URYZ	Guizhou	DQ496831	Wu et al. 2007
Wbqzy1	Wild boar	URYZ	Guizhou	DQ496830	Wu et al. 2007
Wbqlb1	Wild boar	URYZ	Guizhou	DQ496826	Wu et al. 2007
Wbqlb3	Wild boar	URYZ	Guizhou	DQ496828	Wu et al. 2007
Wbsc261	Wild boar	URYZ	Sichuan	DQ496832	Wu et al. 2007
GL79	Wild	URYZ	Sichuan, Mt Omei,	AY884640	Larson et. 2005
GL44	Wild	URYZ	Sichuan,Wen chuan	AY884610	Larson et. 2005
Hanh53	Hanhei	URYZ	Northwest China	DQ496442	Wu et al. 2007
Hanh49	Hanhei	URYZ	Northwest China	DQ496439	Wu et al. 2007
Hanh56	Hanhei	URYZ	Northwest China	DQ496444	Wu et al. 2007
Hanh52	Hanhei	URYZ	Northwest China	DQ496441	Wu et al. 2007
Hanh58	Hanhei	URYZ	Northwest China	DQ496446	Wu et al. 2007
Hanh57	Hanhei	URYZ	Northwest China	DQ496445	Wu et al. 2007
Hanh54	Hanhei	URYZ	Northwest China	DQ496443	Wu et al. 2007
Hanh50	Hanhei	URYZ	Northwest China	DQ496440	Wu et al. 2007
hanjiang	Hanhei	URYZ	Northwest China	EF590187	Zhao et al. 2008	unpublished
Bmx124	Bamaxiang	URYZ	Guangxi, Bama	DQ496293	Wu et al. 2007
Bmx153	Bamaxiang	URYZ	Guangxi, Bama	DQ496294	Wu et al. 2007
Bmx156	Bamaxiang	URYZ	Guangxi, Bama	DQ496295	Wu et al. 2007
Bmx158	Bamaxiang	URYZ	Guangxi, Bama	DQ496296	Wu et al. 2007
Bmx164	Bamaxiang	URYZ	Guangxi, Bama	DQ496297	Wu et al. 2007
Bmx188	Bamaxiang	URYZ	Guangxi, Bama	DQ496298	Wu et al. 2007
Bmx208	Bamaxiang	URYZ	Guangxi, Bama	DQ496299	Wu et al. 2007
Bmx22	Bamaxiang	URYZ	Guangxi, Bama	DQ496300	Wu et al. 2007
Bmx252	Bamaxiang	URYZ	Guangxi, Bama	DQ496301	Wu et al. 2007
Bmx273	Bamaxiang	URYZ	Guangxi, Bama	DQ496302	Wu et al. 2007
bd53aKELE	Ke-Le	URYZ	Guizhou, Hezhang county	FJ601493	Larson et al. 2010
bd53bKELE	Ke-Le	URYZ	Guizhou, Hezhang county	FJ601494	Larson et al. 2010
bd54aCHH	Cheng-Hua	URYZ	Sichuan, Chengdu city	FJ601495	Larson et al. 2010
bd54bCHH	Cheng-Hua	URYZ	Sichuan, Chengdu city	FJ601496	Larson et al. 2010
bd09aYN	Ya-Nan	URYZ	Sichuan, Hongya county	FJ601406	Larson et al. 2010
bd09cYN	Ya-Nan	URYZ	Sichuan, Hongya county	FJ601407	Larson et al. 2010
bd10aNJ	Nei-Jiang	URYZ	Sichuan, Neijiang city	FJ601408	Larson et al. 2010
bd10bNJ	Nei-Jiang	URYZ	Sichuan, Neijiang city	FJ601409	Larson et al. 2010
bd32aQBH	Qian-Bei black	URYZ	Guizhou, Tongzi county	FJ601452	Larson et al. 2010
bd32bQBE	Qian-Bei black	URYZ	Guizhou, Tongzi county	FJ601453	Larson et al. 2010
bd27aGL	Guan-Ling	URYZ	Guizhou, Guanling county	FJ601442	Larson et al. 2010
bd27bGL	Guan-Ling	URYZ	Guizhou, Guanling county	FJ601443	Larson et al. 2010
bd57aXANG	Xiang	URYZ	Guizhou, Guiyang city	FJ601499	Larson et al. 2010
bd57bXANG	Xiang	URYZ	Guizhou, Guiyang city	FJ601500	Larson et al. 2010
bd30aJKLB	Jiang-Ko-Luo-Bo	URYZ	Guizhou, Jiangkou county	FJ601448	Larson et al. 2010
bd30bJKLB	Jiang-Ko-Luo-Bo	URYZ	Guizhou, Jiangkou county	FJ601449	Larson et al. 2010
bd21aRCH	Rong-Chang	URYZ	Sichuan, Rongchang county	FJ601430	Larson et al. 2010
bd21bRCH	Rong-Chang	URYZ	Sichuan, Rongchang county	FJ601431	Larson et al. 2010
bd25aBX	Bai-Xi	URYZ	Guizhou, Shibing county	FJ601438	Larson et al. 2010
bd25bBX	Bai-Xi	URYZ	Guizhou, Shibing county	FJ601439	Larson et al. 2010
bd35aQDH	Qian-Dong spotted	URYZ	Guizhou, Liping county	FJ601458	Larson et al. 2010
bd35bQDH	Qian-Dong spotted	URYZ	Guizhou, Liping county	FJ601459	Larson et al. 2010
JH	Jiangquhai	MDYZ	Jiangsu	DQ379155	Fang et al. 2006
JH1	Jiangquhai	MDYZ	Jiangsu	DQ379148	Fang et al. 2006
JH2	Jiangquhai	MDYZ	Jiangsu	DQ379149	Fang et al. 2006
JH3	Jiangquhai	MDYZ	Jiangsu	DQ379176	Fang et al. 2006
JH4	Jiangquhai	MDYZ	Jiangsu	DQ379177	Fang et al. 2006
jiangquhai	Jiangquhai	MDYZ	Jiangsu	EF590195	Zhao et al. 2008	unpublished
jiashan	Jiashan	MDYZ	Jiangsu	EF590186	Zhao et al. 2008	unpublished
pudongwhite	Pusongbei	MDYZ	Jiangsu	EF590198	Zhao et al. 2008	unpublished
XX	Xingxi	MDYZ	Hunan	DQ379140	Fang et al. 2006
XX-1	Xingxi	MDYZ	Hunan	DQ152869	Fang et al. 2006
XX-2	Xingxi	MDYZ	Hunan	DQ152876	Fang et al. 2006
XX-3	Xingxi	MDYZ	Hunan	DQ152894	Fang et al. 2006
XX-4	Xingxi	MDYZ	Hunan	DQ152895	Fang et al. 2006
Wanh92	Wannanhua	MDYZ	Anhui	DQ496737	Wu et al. 2007
Wanhua89	Wannanhua	MDYZ	Anhui	DQ496735	Wu et al. 2007
Wanh91	Wannanhua	MDYZ	Anhui	DQ496736	Wu et al. 2007
Wanh93	Wannanhua	MDYZ	Anhui	DQ496738	Wu et al. 2007
Wanh95	Wannanhua	MDYZ	Anhui	DQ496739	Wu et al. 2007
Wanh97	Wannanhua	MDYZ	Anhui	DQ496740	Wu et al. 2007
wei	Wannanhua	MDYZ	Anhui	EF590193	Zhao et al. 2008	unpublished
Wei18	Wei	MDYZ	Anhui	DQ496923	Wu et al. 2007
Wei08	Wei	MDYZ	Anhui	DQ496916	Wu et al. 2007
Wei104	Wei	MDYZ	Anhui	DQ496920	Wu et al. 2007
Wei33	Wei	MDYZ	Anhui	DQ496926	Wu et al. 2007
Wei06	Wei	MDYZ	Anhui	DQ496915	Wu et al. 2007
Wei105	Wei	MDYZ	Anhui	DQ496921	Wu et al. 2007
Wei106	Wei	MDYZ	Anhui	DQ496922	Wu et al. 2007
Wei37nd	Wei	MDYZ	Anhui	DQ496928	Wu et al. 2007
Wei36nd	Wei	MDYZ	Anhui	DQ496927	Wu et al. 2007
Wei101	Wei	MDYZ	Anhui	DQ496918	Wu et al. 2007
Wei103	Wei	MDYZ	Anhui	DQ496919	Wu et al. 2007
Wei24	Wei	MDYZ	Anhui	DQ496925	Wu et al. 2007
Wei23	Wei	MDYZ	Anhui	DQ496924	Wu et al. 2007
Wei40nd	Wei	MDYZ	Anhui	DQ496930	Wu et al. 2007
Wei43nd	Wei	MDYZ	Anhui	DQ496931	Wu et al. 2007
Wei39nd	Wei	MDYZ	Anhui	DQ496929	Wu et al. 2007
Wei03	Wei	MDYZ	Anhui	DQ496913	Wu et al. 2007
Wei05	Wei	MDYZ	Anhui	DQ496914	Wu et al. 2007
Wei10	Wei	MDYZ	Anhui	DQ496917	Wu et al. 2007
Jianli306	Jianli	MDYZ	Hubei	DQ496479	Wu et al. 2007
Jianli305	Jianli	MDYZ	Hubei	DQ496478	Wu et al. 2007
jianli	Jianli	MDYZ	Hubei	EF590163	Zhao et al. 2008	unpublished
Jianli304	Jianli	MDYZ	Hubei	DQ496477	Wu et al. 2007
Qp2060	Qingping	MDYZ	Hubei	DQ496627	Wu et al. 2007
Qp6104	Qingping	MDYZ	Hubei	DQ496637	Wu et al. 2007
Qp5023	Qingping	MDYZ	Hubei	DQ496633	Wu et al. 2007
Qp442nd	Qingping	MDYZ	Hubei	DQ496631	Wu et al. 2007
Qp4014	Qingping	MDYZ	Hubei	DQ496630	Wu et al. 2007
Qp6033	Qingping	MDYZ	Hubei	DQ496636	Wu et al. 2007
Qp3088	Qingping	MDYZ	Hubei	DQ496628	Wu et al. 2007
Qp1141	Qingping	MDYZ	Hubei	DQ496625	Wu et al. 2007
Qp462nd	Qingping	MDYZ	Hubei	DQ496632	Wu et al. 2007
TC	Tongcheng	MDYZ	Hubei	DQ379115	Fang et al. 2006
TC-1	Tongcheng	MDYZ	Hubei	DQ379116	Fang et al. 2006
TC-2	Tongcheng	MDYZ	Hubei	DQ379138	Fang et al. 2006
TC-3	Tongcheng	MDYZ	Hubei	DQ379147	Fang et al. 2006
TC-4	Tongcheng	MDYZ	Hubei	DQ152875	Fang et al. 2006
TchAF23	Tongcheng	MDYZ	Hubei	AF276923	Kim et al. 2002
TchAF486862	Tongcheng	MDYZ	Hubei	AF486862	Kim et al. 2002
Qp00	Qingping	MDYZ	Hubei	DQ496624	Wu et al. 2007
Qp2027	Qingping	MDYZ	Hubei	DQ496626	Wu et al. 2007
Qp4009	Qingping	MDYZ	Hubei	DQ496629	Wu et al. 2007
Qp6001	Qingping	MDYZ	Hubei	DQ496635	Wu et al. 2007
qp594	Qingping	MDYZ	Hubei	DQ496634	Wu et al. 2007
Qp6334	Qingping	MDYZ	Hubei	DQ496638	Wu et al. 2007
QpAF486865	Qingping	MDYZ	Hubei	AF486865	Yang et al. 2003
NxAF486857	Ningxiang	MDYZ	Hunan	AF486857	Yang et al. 2004
JqhAF486872	Jiangquhai	MDYZ	Jiangsu	AF486872	Yang et al. 2005
Jqh80	Jiangquhai	MDYZ	Jiangsu	DQ496493	Wu et al. 2007
JQH	Jiangquhai	MDYZ	Jiangsu	DQ379133	Fang et al. 2006
JQH1	Jiangquhai	MDYZ	Jiangsu	DQ152889	Fang et al. 2006
JQH2	Jiangquhai	MDYZ	Jiangsu	DQ379150	Fang et al. 2006
JQH3	Jiangquhai	MDYZ	Jiangsu	DQ379200	Fang et al. 2006
JQH4	Jiangquhai	MDYZ	Jiangsu	DQ379137	Fang et al. 2006
Jquh82	Jiangquhai	MDYZ	Jiangsu	DQ496496	Wu et al. 2007
Jqh10nd	Jiangquhai	MDYZ	Jiangsu	DQ496492	Wu et al. 2007
Jqh84	Jiangquhai	MDYZ	Jiangsu	DQ496494	Wu et al. 2007
Jquh79	Jiangquhai	MDYZ	Jiangsu	DQ496495	Wu et al. 2007
Jquh85	Jiangquhai	MDYZ	Jiangsu	DQ496497	Wu et al. 2007
Lep61	Leping	MDYZ	Jiangxi	DQ496537	Wu et al. 2007
Lep972	Leping	MDYZ	Jiangxi	DQ496540	Wu et al. 2007
Lep725	Lepinghua	MDYZ	Jiangxi	DQ496538	Wu et al. 2007
Lep858	Lepinghua	MDYZ	Jiangxi	DQ496539	Wu et al. 2007
Lep04	Lepinghua	MDYZ	Jiangxi	DQ496533	Wu et al. 2007
Lep05	Lepinghua	MDYZ	Jiangxi	DQ496534	Wu et al. 2007
Lep28	Lepinghua	MDYZ	Jiangxi	DQ496535	Wu et al. 2007
Lep47	Lepinghua	MDYZ	Jiangxi	DQ496536	Wu et al. 2007
leping	Lepinghua	MDYZ	Jiangxi	EF590141	Zhao et al. 2008	unpublished
LP	Lepinghua	MDYZ	Jiangxi	DQ379134	Fang et al. 2006
LP1	Lepinghua	MDYZ	Jiangxi	DQ3791110	Fang et al. 2006
LP2	Lepinghua	MDYZ	Jiangxi	DQ3791111	Fang et al. 2006
LP3	Lepinghua	MDYZ	Jiangxi	DQ152870	Fang et al. 2006
SG	Lepinghua	MDYZ	Jiangxi	DQ379113	Fang et al. 2006
SG-1	Lepinghua	MDYZ	Jiangxi	DQ379178	Fang et al. 2006
SG-2	Lepinghua	MDYZ	Jiangxi	DQ379186	Fang et al. 2006
SG-3	Lepinghua	MDYZ	Jiangxi	DQ152884	Fang et al. 2006
SG-4	Lepinghua	MDYZ	Jiangxi	DQ152885	Fang et al. 2006
shanggao	Lepinghua	MDYZ	Jiangxi	EF590151	Zhao et al. 2008	unpublished
shanghaiwhite	Lepinghua	MDYZ	Jiangxi	EF590197	Zhao et al. 2008	unpublished
shawutou	Lepinghua	MDYZ	Jiangxi	EF590153	Zhao et al. 2008	unpublished
shaziling	Lepinghua	MDYZ	Jiangxi	EF590152	Zhao et al. 2008	unpublished
Shg184	Mengshan	MDYZ	Jiangxi	DQ496695	Wu et al. 2007
ShgA3	Mengshan	MDYZ	Jiangxi	DQ496701	Wu et al. 2007
Shg57	Mengshan	MDYZ	Jiangxi	DQ496697	Wu et al. 2007
Shg155	Mengshan	MDYZ	Jiangxi	DQ496694	Wu et al. 2007
Shg49	Mengshan	MDYZ	Jiangxi	DQ496696	Wu et al. 2007
Shg85	Mengshan	MDYZ	Jiangxi	DQ496699	Wu et al. 2007
shg61	Mengshan	MDYZ	Jiangxi	DQ496698	Wu et al. 2007
Shg97	Mengshan	MDYZ	Jiangxi	DQ496700	Wu et al. 2007
ShgB2	Mengshan	MDYZ	Jiangxi	DQ496702	Wu et al. 2007
ShgB3	Mengshan	MDYZ	Jiangxi	DQ496703	Wu et al. 2007
ShgB5	Mengshan	MDYZ	Jiangxi	DQ496704	Wu et al. 2007
Yuj217	Yujiang	MDYZ	Jiangxi	DQ496992	Wu et al. 2007
Yuj211	Yujiang	MDYZ	Jiangxi	DQ496991	Wu et al. 2007
YUJ209	Yujiang	MDYZ	Jiangxi	DQ496990	Wu et al. 2007
YUJ218	Yujiang	MDYZ	Jiangxi	DQ496993	Wu et al. 2007
YSH	Yushan	MDYZ	Jiangxi	DQ152873	Fang et al. 2006
YSH-1	Yushan	MDYZ	Jiangxi	DQ379130	Fang et al. 2006
YSH-2	Yushan	MDYZ	Jiangxi	DQ379141	Fang et al. 2006
YSH-3	Yushan	MDYZ	Jiangxi	DQ152871	Fang et al. 2006
YSH-4	Yushan	MDYZ	Jiangxi	DQ379133	Fang et al. 2006
Yush1612	Yushan	MDYZ	Jiangxi	DQ152878	Wu et al. 2007
Yush5128	Yushan	MDYZ	Jiangxi	DQ496988	Wu et al. 2007
Yushan364	Yushan	MDYZ	Jiangxi	DQ496998	Wu et al. 2007
Yush5148	Yushan	MDYZ	Jiangxi	DQ496989	Wu et al. 2007
Yush1378	Yushan	MDYZ	Jiangxi	DQ496994	Wu et al. 2007
Yushan8556	Yushan	MDYZ	Jiangxi	DQ497000	Wu et al. 2007
Yush1526	Yushan	MDYZ	Jiangxi	DQ496995	Wu et al. 2007
Yush203	Yushan	MDYZ	Jiangxi	DQ496996	Wu et al. 2007
Yush4972	Yushan	MDYZ	Jiangxi	DQ496997	Wu et al. 2007
YushAF486871	Yushan	MDYZ	Jiangxi	AF486871	Yang et al. 2003
Yushan4948	Yushan	MDYZ	Jiangxi	DQ496999	Wu et al. 2007
Bihu202	Bihu	MDYZ	Zhejiang	DQ496277	Wu et al. 2007
Bihu200	Bihu	MDYZ	Zhejiang	DQ496275	Wu et al. 2007
Bihu203	Bihu	MDYZ	Zhejiang	DQ496278	Wu et al. 2007
Bihu206	Bihu	MDYZ	Zhejiang	DQ496279	Wu et al. 2007
Bihu207	Bihu	MDYZ	Zhejiang	DQ496280	Wu et al. 2007
Bihu199	Bihu	MDYZ	Zhejiang	DQ496274	Wu et al. 2007
Bihu201	Bihu	MDYZ	Zhejiang	DQ496276	Wu et al. 2007
BIHU208	Bihu	MDYZ	Zhejiang	DQ496281	Wu et al. 2007
Chalu219	Chalu	MDYZ	Zhejiang	DQ496328	Wu et al. 2007
Chalu220	Chalu	MDYZ	Zhejiang	DQ496329	Wu et al. 2007
Chalu227	Chalu	MDYZ	Zhejiang	DQ496334	Wu et al. 2007
Chalu221	Chalu	MDYZ	Zhejiang	DQ496330	Wu et al. 2007
Chalu223	Chalu	MDYZ	Zhejiang	DQ496332	Wu et al. 2007
Chalu224	Chalu	MDYZ	Zhejiang	DQ496333	Wu et al. 2007
Chalu222	Chalu222	MDYZ	Zhejiang	DQ496331	Wu et al. 2007
chalu	Erhualian	MDYZ	Zhejiang	EF590188	Zhao et al. 2008	unpublished
ErhL65	Erhualian	MDYZ	Zhejiang	DQ496419	Wu et al. 2007
ErhL66	Erhualian	MDYZ	Zhejiang	DQ496420	Wu et al. 2007
ErhL62	Erhualian	MDYZ	Zhejiang	DQ496416	Wu et al. 2007
ErhL63	Erhualian	MDYZ	Zhejiang	DQ496417	Wu et al. 2007
ErhL64	Erhualian	MDYZ	Zhejiang	DQ496418	Wu et al. 2007
Erhl59	Erhualian	MDYZ	Zhejiang	DQ496413	Wu et al. 2007
Erhl60	Erhualian	MDYZ	Zhejiang	DQ496414	Wu et al. 2007
Erhl67	Erhualian	MDYZ	Zhejiang	DQ496421	Wu et al. 2007
Erhl68	Erhualian	MDYZ	Zhejiang	DQ496422	Wu et al. 2007
ErhL61	Erhualian	MDYZ	Zhejiang	DQ496415	Wu et al. 2007
ErhL163	Erhualian	MDYZ	Zhejiang	DQ496417	Wu et al. 2007
Jiaxh236	Jiaxinghei	MDYZ	Zhejiang	DQ496487	Wu et al. 2007
Jiaxh231	Jiaxinghei	MDYZ	Zhejiang	DQ496483	Wu et al. 2007
Jiaxh235	Jiaxinghei	MDYZ	Zhejiang	DQ496486	Wu et al. 2007
JIAXH113	Jiaxinghei	MDYZ	Zhejiang	DQ496480	Wu et al. 2007
Jiaxh229	Jiaxinghei	MDYZ	Zhejiang	DQ496481	Wu et al. 2007
Jiaxh230	Jiaxinghei	MDYZ	Zhejiang	DQ496482	Wu et al. 2007
Jiaxh232	Jiaxinghei	MDYZ	Zhejiang	DQ496484	Wu et al. 2007
Jiaxh233	Jiaxinghei	MDYZ	Zhejiang	DQ496485	Wu et al. 2007
jiaxing	Jinhua	MDYZ	Zhejiang	EF590192	Zhao et al. 2008	unpublished
Jinh117	Jinhua	MDYZ	Zhejiang	DQ496488	Wu et al. 2007
Jinh123	Jinhua	MDYZ	Zhejiang	DQ496490	Wu et al. 2007
jinh118	Jinhua	MDYZ	Zhejiang	DQ496489	Wu et al. 2007
jinhua	Jinhua	MDYZ	Zhejiang	EF590190	Zhao et al. 2008	unpublished
JINHUA114	Jinhua	MDYZ	Zhejiang	DQ496491	Wu et al. 2007
JinhAf30	Jinhua	MDYZ	Zhejiang	AF276930	Yang et al. 2003
JinhAB75	Jinhua	MDYZ	Zhejiang	AB041475	Yang et al. 2003
JinhAB77	Jinhua	MDYZ	Zhejiang	AB041477	Yang et al. 2003
Jinh	Jinhua	MDYZ	Zhejiang	AF486863	Fang et al. 2006
JinhAB76	Jinhua	MDYZ	Zhejiang	AB041476	Yang et al. 2003
Meishan1	Meishan	MDYZ	Zhejiang	AB015077	Watanobe et al. 1999
Mshan27	Meishan	MDYZ	Zhejiang	DQ496581	Fang et al. 2006
MS01	Meishan	MDYZ	Zhejiang	DQ379157	Fang et al. 2006
MS02	Meishan	MDYZ	Zhejiang	DQ379159	Fang et al. 2006
SX	Shengxianhua	MDYZ	Zhejiang	DQ379114	Fang et al. 2006
SX-1	Shengxianhua	MDYZ	Zhejiang	DQ379136	Fang et al. 2006
SX-2	Shengxianhua	MDYZ	Zhejiang	DQ379137	Fang et al. 2006
SX-3	Shengxianhua	MDYZ	Zhejiang	DQ379138	Fang et al. 2006
SX-4	Shengxianhua	MDYZ	Zhejiang	DQ152877	Fang et al. 2006
Shxh74	Shengxianhua	MDYZ	Zhejiang	DQ496705	Wu et al. 2007
Shxh76	Shengxianhua	MDYZ	Zhejiang	DQ496707	Wu et al. 2007
Shxh75	Shengxianhua	MDYZ	Zhejiang	DQ496706	Wu et al. 2007
Shxh77	Shengxianhua	MDYZ	Zhejiang	DQ496708	Wu et al. 2007
Shxh78	Shengxianhua	MDYZ	Zhejiang	DQ496709	Wu et al. 2007
Wbzhj13	Wild boar	MDYZ	Zhejiang	DQ496890	Wu et al. 2007
Wbzhj14	Wild boar	MDYZ	Zhejiang	DQ496891	Wu et al. 2007
Wbzhj3	Wild boar	MDYZ	Zhejiang	DQ496897	Wu et al. 2007
Wbzhj4	Wild boar	MDYZ	Zhejiang	DQ496898	Wu et al. 2007
Wbzhj7	Wild boar	MDYZ	Zhejiang	DQ496899	Wu et al. 2007
Wbzhj1	Wild boar	MDYZ	Zhejiang	DQ496886	Wu et al. 2007
Wbzhj2	Wild boar	MDYZ	Zhejiang	DQ496895	Wu et al. 2007
Wbzhj8	Wild boar	MDYZ	Zhejiang	DQ496900	Wu et al. 2007
Wbzhj9	Wild boar	MDYZ	Zhejiang	DQ496901	Wu et al. 2007
Wbzhj10	Wild boar	MDYZ	Zhejiang	DQ496887	Wu et al. 2007
WbZHJ260	Wild boar	MDYZ	Zhejiang	DQ496896	Wu et al. 2007
Wbzhj929	Wild boar	MDYZ	Zhejiang	DQ496902	Wu et al. 2007
Wbzhj930	Wild boar	MDYZ	Zhejiang	DQ496903	Wu et al. 2007
Wbzhj931	Wild boar	MDYZ	Zhejiang	DQ496904	Wu et al. 2007
Wbzhjjsh1	Wild boar	MDYZ	Zhejiang	DQ496905	Wu et al. 2007
Wbzhjjsh4	Wild boar	MDYZ	Zhejiang	DQ496908	Wu et al. 2007
Wbzhjlinan	Wild boar	MDYZ	Zhejiang	DQ496909	Wu et al. 2007
Wbzhjxsh1	Wild boar	MDYZ	Zhejiang	DQ496911	Wu et al. 2007
Wbjx1b	Wild boar	MDYZ	Jiangxi	DQ496815	Wu et al. 2007
Wbjx5b	Wild boar	MDYZ	Jiangxi	DQ496819	Wu et al. 2007
Wbzhjjsh2	Wild boar	MDYZ	Zhejiang	DQ496906	Wu et al. 2007
Wbzhjjsh3	Wild boar	MDYZ	Zhejiang	DQ496907	Wu et al. 2007
Wbzhjxsh2	Wild boar	MDYZ	Zhejiang	DQ496912	Wu et al. 2007
Wbzhj11	Wild boar	MDYZ	Zhejiang	DQ496888	Wu et al. 2007
Wbzhj12	Wild boar	MDYZ	Zhengjiang	DQ496889	Wu et al. 2007
Wbzhj15	Wild boar	MDYZ	Zhengjiang	DQ496892	Wu et al. 2007
Wbzhj16	Wild boar	MDYZ	Zhengjiang	DQ496893	Wu et al. 2007
Leping	wild boar	MDYZ	Zhengjiang	EF590141	Zhao et. 2008
Wbjx2b	Wild boar	MDYZ	Jiangxi	DQ496816	Wu et al. 2007
Wbjx4b	Wild boar	MDYZ	Jiangxi	DQ496818	Wu et al. 2007
Wbjx3b	Wild boar	MDYZ	Jiangxi	DQ496817	Wu et al. 2007
Wbzhjtzh	Wild boar	MDYZ	Taizhou, Zhejiang	DQ496910	Wu et al. 2007
bd01bJL	Jian-Li	MDYZ	Hubei, jianli county	FJ601392	Larson et al. 2010
bd01dJL	Jian-Li	MDYZ	Hubei, jianli county	FJ601393	Larson et al. 2010
bd03aJH	Jin-Hua	MDYZ	Zhejiang, Jinhua county	FJ601394	Larson et al. 2010
bd03bJH	Jin-Hua	MDYZ	Zhejiang, Jinhua county	FJ601395	Larson et al. 2010
bd04aJXH	Jia-Xing black	MDYZ	Zhejiang, Jiaxing county	FJ601396	Larson et al. 2010
bd04bJXH	Jia-Xing black	MDYZ	Zhejiang, Jiaxing county	FJ601397	Larson et al. 2010
bd05aJQH	Jiang-Qu-Hai	MDYZ	Jiangsu, Hai-an county	FJ601398	Larson et al. 2010
bd05cJQH	Jiang-Qu-Hai	MDYZ	Jiangsu, Hai-an county	FJ601399	Larson et al. 2010
bd06aSHWT	Sha-Wu-Tou	MDYZ	Jiangsu, Haimen county	FJ601400	Larson et al. 2010
bd06bSHWT	Sha-Wu-Tou	MDYZ	Jiangsu, Haimen county	FJ601401	Larson et al. 2010
bd11aXZH	Xing-Zi black	MDYZ	Jiangxi, Xingzi county	FJ601410	Larson et al. 2010
bd11bZXH	Xing-Zi black	MDYZ	Jiangxi, Xingzi county	FJ601411	Larson et al. 2010
bd12a-NCH	Nan-Cheng	MDYZ	Jiangxi, Nancheng county	FJ601412	Larson et al. 2010
bd12b-NCH	Nan-Cheng	MDYZ	Jiangxi, Nancheng county	FJ601413	Larson et al. 2010
bd14aLPH	Le-Ping spotted	MDYZ	Jiangxi, Leping county	FJ601416	Larson et al. 2010
bd14bLPH	Le-Ping spotted	MDYZ	Jiangxi, Leping county	FJ601417	Larson et al. 2010
bd15aXMSH	Small Mei-Shan	MDYZ	Jiangsu, Taicang county	FJ601418	Larson et al. 2010
bd15bXMSH	Small Mei-Shan	MDYZ	Jiangsu, Taicang county	FJ601419	Larson et al. 2010
bd19aDXH	Dong-Xiang spotted	MDYZ	Jiangxi, Dongxiang county	FJ601426	Larson et al. 2010
bd19bDXH	Dong-Xiang spotted	MDYZ	Jiangxi, Dongxiang county	FJ601427	Larson et al. 2010
bd20aSHD	Shan-Di	MDYZ	Hunan, Xiangxi county	FJ601428	Larson et al. 2010
bd20bSHD	Shan-Di	MDYZ	Hunan, Xiangxi county	FJ601429	Larson et al. 2010
bd59aDAWZ	Da-Wei-Zi	MDYZ	Hunan, Changsha city	FJ601503	Larson et al. 2010
bd59bDAWZ	Da-Wei-Zi	MDYZ	Hunan, Changsha city	FJ601504	Larson et al. 2010
bd33aQP	Qing-Ping	MDYZ	Hubei, Dangyang city	FJ601454	Larson et al. 2010
bd33bQP	Qing-Ping	MDYZ	Hubei, Dangyang city	FJ601455	Larson et al. 2010
bd34aWEI	Wei	MDYZ	Anhui, Xuancheng county	FJ601456	Larson et al. 2010
bd34bWEI	Wei	MDYZ	Anhui, Xuancheng county	FJ601457	Larson et al. 2010
bd36a-WNH	Wan-Nan spotted	MDYZ	Anhui, Xiuning county	FJ601460	Larson et al. 2010
bd36c-WNH	Wan-Nan spotted	MDYZ	Anhui, Xiuning county	FJ601461	Larson et al. 2010
bd38a-TCH	Tong-Cheng	MDYZ	Hubei, Tongcheng county	FJ601464	Larson et al. 2010
bd38bTCH	Tong-Cheng	MDYZ	Hubei, Tongcheng county	FJ601465	Larson et al. 2010
bd39aYX	Yang-Xin	MDYZ	Hubei, Yangxin county	FJ601466	Larson et al. 2010
bd39bYX	Yang-Xin	MDYZ	Hubei, Yangxin county	FJ601467	Larson et al. 2010
bd41aSHG	Shang-Gao	MDYZ	Jiangxi, Shanggao county	FJ601470	Larson et al. 2010
bd41bSHG	Shang-Gao	MDYZ	Jiangxi, Shanggao county	FJ601471	Larson et al. 2010
bd62aSHYH	Shang-Yu spotted	MDYZ	Zhejiang	FJ601509	Larson et al. 2010
bd62bSHYH	Shang-Yu spotted	MDYZ	Zhejiang	FJ601510	Larson et al. 2010
bd45dSHZL	Sha-Zi-Ling	MDYZ	Hunan, Xiangtan county	FJ601478	Larson et al. 2010
bd49aEHL	Er-Hua-Lian	MDYZ	Jiangsu, Changshu city	FJ601485	Larson et al. 2010
bd49bEHL	Er-Hua-Lian	MDYZ	Jiangsu, Changshu city	FJ601486	Larson et al. 2010
bd52aTAOY	Tao-Yuan	MDYZ	Hunan, Taoyuan county	FJ601491	Larson et al. 2010
bd52bTAOY	Tao-Yuan	MDYZ	Hunan, Taoyuan county	FJ601492	Larson et al. 2010
bd65aEXIH	E-Xi black	MDYZ	Hubei, Gongan county	FJ601515	Larson et al. 2010
bd65bEXIH	E-Xi black	MDYZ	Hubei, Gongan county	FJ601516	Larson et al. 2010
bd43aYSH	Yu-Shan	MDYZ	Jiangxi, Yushang county	FJ601474	Larson et al. 2010
bd43bYSH	Yu-Shan	MDYZ	Jiangxi, Yushang county	FJ601475	Larson et al. 2010
bd64aNIXI	Ning-Xiang	MDYZ	Hunan, Ningxiang county	FJ601513	Larson et al. 2010
bd64bNIXI	Ning-Xiang	MDYZ	Hunan, Ningxiang county	FJ601514	Larson et al. 2010
bd73bJIXW	wild	MDYZ	Jiangxi, Jinan county	FJ601525	Larson et al. 2010
bd71aZHJW	wild	MDYZ	Zhejiang, Jinhua county	FJ601521	Larson et al. 2010
bd71bZHJW	wild	MDYZ	Zhejiang, Jinhua county	FJ601522	Larson et al. 2010
min	Min	NEC	Northeast China	EF590183	Zhao et al. 2008	unpublished
Min-1	Min	NEC	Northeast China	DQ379169	Fang et al. 2006
Min-2	Min	NEC	Northeast China	DQ379170	Fang et al. 2006
Min-3	Min	NEC	Northeast China	DQ379171	Fang et al. 2006
Min-4	Min	NEC	Northeast China	DQ379172	Fang et al. 2006
Min-5	Min	NEC	Northeast China	DQ379173	Fang et al. 2006
Min25	Min	NEC	Northeast China	DQ496564	Wu et al. 2007
Min06	Min	NEC	Northeast China	DQ496555	Wu et al. 2007
Min16	Min	NEC	Northeast China	DQ496561	Wu et al. 2007
Min07	Min	NEC	Northeast China	DQ496556	Wu et al. 2007
Min316	Min	NEC	Northeast China	DQ496566	Wu et al. 2007
Min02	Min	NEC	Northeast China	DQ496554	Wu et al. 2007
Min08	Min	NEC	Northeast China	DQ496557	Wu et al. 2007
Min09	Min	NEC	Northeast China	DQ496558	Wu et al. 2007
Min11	Min	NEC	Northeast China	DQ496559	Wu et al. 2007
Min14	Min	NEC	Northeast China	DQ496560	Wu et al. 2007
Min18	Min	NEC	Northeast China	DQ496562	Wu et al. 2007
Min24	Min	NEC	Northeast China	DQ496563	Wu et al. 2007
Min26	Min	NEC	Northeast China	DQ496565	Wu et al. 2007
Min33	Min	NEC	Northeast China	DQ496570	Wu et al. 2007
Min36	Min	NEC	Northeast China	DQ496571	Wu et al. 2007
MIN317	Min	NEC	Northeast China	DQ496567	Wu et al. 2007
Min318	Min	NEC	Northeast China	DQ496568	Wu et al. 2007
Min319	Min	NEC	Northeast China	DQ496569	Wu et al. 2007
Wbdb2	Wild boar	NEC	Northeast China	DQ496753	Wu et al. 2007
Wbdb3	Wild boar	NEC	Northeast China	DQ496764	Wu et al. 2007
Wbdb4	Wild boar	NEC	Northeast China	DQ496767	Wu et al. 2007
Wbdb5	Wild boar	NEC	Northeast China	DQ496768	Wu et al. 2007
Wbdb7	Wild boar	NEC	Northeast China	DQ496770	Wu et al. 2007
Wbdb6	Wild boar	NEC	Northeast China	DQ496769	Wu et al. 2007
Wbdb8	Wild boar	NEC	Northeast China	DQ496771	Wu et al. 2007
Wbdb9	Wild boar	NEC	Northeast China	DQ496772	Wu et al. 2007
Wbdb10	Wild boar	NEC	Northeast China	DQ496744	Wu et al. 2007
Wbdb12	Wild boar	NEC	Northeast China	DQ496745	Wu et al. 2007
Wbdb13	Wild boar	NEC	Northeast China	DQ496746	Wu et al. 2007
Wbdb14	Wild boar	NEC	Northeast China	DQ496747	Wu et al. 2007
Wbdb15	Wild boar	NEC	Northeast China	DQ496748	Wu et al. 2007
Wbdb16	Wild boar	NEC	Northeast China	DQ496749	Wu et al. 2007
Wbdb17	Wild boar	NEC	Northeast China	DQ496750	Wu et al. 2007
Wbdb18	Wild boar	NEC	Northeast China	DQ496751	Wu et al. 2007
Wbdb19	Wild boar	NEC	Northeast China	DQ496752	Wu et al. 2007
Wbdb20	Wild boar	NEC	Northeast China	DQ496754	Wu et al. 2007
Wbdb21	Wild boar	NEC	Northeast China	DQ496755	Wu et al. 2007
Wbdb22	Wild boar	NEC	Northeast China	DQ496756	Wu et al. 2007
Wbdb23	Wild boar	NEC	Northeast China	DQ496757	Wu et al. 2007
Wbdb24	Wild boar	NEC	Northeast China	DQ496758	Wu et al. 2007
Wbdb25	Wild boar	NEC	Northeast China	DQ496759	Wu et al. 2007
Wbdb26	Wild boar	NEC	Northeast China	DQ496760	Wu et al. 2007
Wbdb27	Wild boar	NEC	Northeast China	DQ496761	Wu et al. 2007
Wbdb28	Wild boar	NEC	Northeast China	DQ496762	Wu et al. 2007
Wbdb29	Wild boar	NEC	Northeast China	DQ496763	Wu et al. 2007
Wbdb30	Wild boar	NEC	Northeast China	DQ496765	Wu et al. 2007
Wbdb31	Wild boar	NEC	Northeast China	DQ496766	Wu et al. 2007
Wbxxal	Wild boar	NEC	Northeast China	DQ496849	Wu et al. 2007
bd74aDBW	wild	NEC	Heilongjiang, Fujin county	FJ601526	Larson et al. 2010
bd74bDBW	wild	NEC	Heilongjiang, Fujin county	FJ601527	Larson et al. 2010
bd75aDBW	wild	NEC	Heilongjiang, Fujin county	FJ601528	Larson et al. 2010
bd75bDBW	wild	NEC	Heilongjiang, Fujin county	FJ601529	Larson et al. 2010
bd40aMIN	Min	NEC	Heilongjiang, Fujin county	FJ601468	Larson et al. 2010
bd40bMIN	Min	NEC	Heilongjiang, Fujin county	FJ601469	Larson et al. 2010
Dahb24371	Dahuabai	SC	Guangdong	DQ496339	Wu et al. 2007
Dahb24372	Dahuabai	SC	Guangdong	DQ496340	Wu et al. 2007
Dahb24373	Dahuabai	SC	Guangdong	DQ496341	Wu et al. 2007
Dahb24374	Dahuabai	SC	Guangdong	DQ496342	Wu et al. 2007
Dahb24375	Dahuabai	SC	Guangdong	DQ496343	Wu et al. 2007
Dahb24376	Dahuabai	SC	Guangdong	DQ496344	Wu et al. 2007
Dahb24377	Dahuabai	SC	Guangdong	DQ496345	Wu et al. 2007
Dahb24378	Dahuabai	SC	Guangdong	DQ496346	Wu et al. 2007
Dahb24380	Dahuabai	SC	Guangdong	DQ496347	Wu et al. 2007
Dahb24381	Dahuabai	SC	Guangdong	DQ496348	Wu et al. 2007
Dahb24382	Dahuabai	SC	Guangdong	DQ496349	Wu et al. 2007
Dahb24383	Dahuabai	SC	Guangdong	DQ496350	Wu et al. 2007
Dahb24384	Dahuabai	SC	Guangdong	DQ496351	Wu et al. 2007
Dahb24385	Dahuabai	SC	Guangdong	DQ496352	Wu et al. 2007
Dahb24386	Dahuabai	SC	Guangdong	DQ496353	Wu et al. 2007
Dahb24387	Dahuabai	SC	Guangdong	DQ496354	Wu et al. 2007
Dahb24388	Dahuabai	SC	Guangdong	DQ496355	Wu et al. 2007
Dahb24389	Dahuabai	SC	Guangdong	DQ496356	Wu et al. 2007
Dahb24390	Dahuabai	SC	Guangdong	DQ496357	Wu et al. 2007
Lant24301	Lantang	SC	Guangdong	DQ496512	Wu et al. 2007
Lant24302	Lantang	SC	Guangdong	DQ496513	Wu et al. 2007
Lant24303	Lantang	SC	Guangdong	DQ496514	Wu et al. 2007
Lant24304	Lantang	SC	Guangdong	DQ496515	Wu et al. 2007
Lant24305	Lantang	SC	Guangdong	DQ496516	Wu et al. 2007
Lant24306	Lantang	SC	Guangdong	DQ496517	Wu et al. 2007
Lant24307	Lantang	SC	Guangdong	DQ496518	Wu et al. 2007
Lant24308	Lantang	SC	Guangdong	DQ496519	Wu et al. 2007
Lant24309	Lantang	SC	Guangdong	DQ496520	Wu et al. 2007
Lant24310	Lantang	SC	Guangdong	DQ496521	Wu et al. 2007
Lant24311	Lantang	SC	Guangdong	DQ496522	Wu et al. 2007
Lant24312	Lantang	SC	Guangdong	DQ496523	Wu et al. 2007
Lant24314	Lantang	SC	Guangdong	DQ496524	Wu et al. 2007
Lant24315	Lantang	SC	Guangdong	DQ496525	Wu et al. 2007
Lant24316	Lantang	SC	Guangdong	DQ496526	Wu et al. 2007
Lant24319	Lantang	SC	Guangdong	DQ496527	Wu et al. 2007
LANT307	Lantang	SC	Guangdong	DQ496528	Wu et al. 2007
Lant308	Lantang	SC	Guangdong	DQ496529	Wu et al. 2007
LANT309	Lantang	SC	Guangdong	DQ496530	Wu et al. 2007
lantang	Lantang	SC	Guangdong	EF590161	Zhao et al. 2008	unpublished
Put157	Putian	SC	Fujian	DQ496601	Wu et al. 2007
Put158	Putian	SC	Fujian	DQ496602	Wu et al. 2007
PUT155	Putian	SC	Fujian	DQ496599	Wu et al. 2007
Put156	Putian	SC	Fujian	DQ496600	Wu et al. 2007
Put160	Putian	SC	Fujian	DQ496603	Wu et al. 2007
PUT162	Putian	SC	Fujian	DQ496605	Wu et al. 2007
Put161	Putian	SC	Fujian	DQ496604	Wu et al. 2007
Put154	Putian	SC	Fujiang	DQ496598	Wu et al. 2007
putian	Putian	SC	Fujiang	EF590155	Zhao et al. 2008	unpublished
WBfj352	Wild boar	SC	Fujian	DQ496779	Wu et al. 2007
WBfj350	Wild boar	SC	Fujian	DQ496778	Wu et al. 2007
Wbfj347	Wild boar	SC	Fujian	DQ496775	Wu et al. 2007
Wbfujdh7	Wild boar	SC	Fujian	DQ496786	Wu et al. 2007
Wbfujdh11	Wild boar	SC	Fujian	DQ496782	Wu et al. 2007
Wbfujdh17	Wild boar	SC	Fujian	DQ496784	Wu et al. 2007
Wbfujdh19	Wild boar	SC	Fujian	DQ496785	Wu et al. 2007
Wbfuj2	Wild boar	SC	Fujian	DQ496773	Wu et al. 2007
Wbfj346	Wild boar	SC	Fujian	DQ496774	Wu et al. 2007
Wbfuj6	Wild boar	SC	Fujian	DQ496781	Wu et al. 2007
Wbfuj4	Wild boar	SC	Fujian	DQ496780	Wu et al. 2007
Wbfujdh9	Wild boar	SC	Fujian	DQ496787	Wu et al. 2007
Wbfj349	Wild boar	SC	Fujian	DQ496777	Wu et al. 2007
Wbfujdh13	Wild boar	SC	Fujian	DQ496783	Wu et al. 2007
Wbfj348	Wild boar	SC	Fujian	DQ496776	Wu et al. 2007
wbhn4	Wild boar	SC	Hainan	DQ496809	Wu et al. 2007
Wbhn353	Wild boar	SC	Hainan	DQ496802	Wu et al. 2007
Wbhn357	Wild boar	SC	Hainan	DQ496806	Wu et al. 2007
Wbhn359	Wild boar	SC	Hainan	DQ496808	Wu et al. 2007
Wbhn354	Wild boar	SC	Hainan	DQ496803	Wu et al. 2007
Wbhn10	Wild boar	SC	Hainan	DQ496794	Wu et al. 2007
Wbhn342	Wild boar	SC	Hainan	DQ496798	Wu et al. 2007
Wbhn5	Wild boar	SC	Hainan	DQ496810	Wu et al. 2007
Wbhn9	Wild boar	SC	Hainan	DQ496814	Wu et al. 2007
Wbhn343	Wild boar	SC	Hainan	DQ496799	Wu et al. 2007
Wbhn344	Wild boar	SC	Hainan	DQ496800	Wu et al. 2007
Wbhn341	Wild boar	SC	Hainan	DQ496797	Wu et al. 2007
Wbhn358	Wild boar	SC	Hainan	DQ496807	Wu et al. 2007
Wbhn6	Wild boar	SC	Hainan	DQ496811	Wu et al. 2007
Wbhn7	Wild boar	SC	Hainan	DQ496812	Wu et al. 2007
Wbhn8	Wild boar	SC	Hainan	DQ496813	Wu et al. 2007
Wbhn355	Wild boar	SC	Hainan	DQ496804	Wu et al. 2007
Wbhn356	Wild boar	SC	Hainan	DQ496804	Wu et al. 2007
Wbhn1	Wild boar	SC	Hainan	DQ496793	Wu et al. 2007
Wbhn2	Wild boar	SC	Hainan	DQ496795	Wu et al. 2007
Wbhn3	Wild boar	SC	Hainan	DQ496796	Wu et al. 2007
Wbhn345	Wild boar	SC	Hainan	DQ496801	Wu et al. 2007
wuzhishan	Wuzhishan	SC	Hainan	EF590146	Zhao et al. 2008	unpublished
LL1	longlin	SC	Guangxi	DQ379181	Fang et al. 2006
LL2	longlin	SC	Guangxi	DQ379182	Fang et al. 2006
LL3	longlin	SC	Guangxi	DQ379183	Fang et al. 2006
LL4	longlin	SC	Guangxi	DQ379184	Fang et al. 2006
LL5	longlin	SC	Guangxi	DQ379185	Fang et al. 2006
longlin	longlin	SC	Guangxi	EF590158	Zhao et al. 2008	unpublished
lucuan	luchuan	SC	Guangxi	EF590142	Zhao et al. 2008	unpublished
huai	Huai	SC	Fujian	EF590143	Zhao et al. 2008	unpublished
HUAI173	Huai	SC	Fujian	DQ496447	Wu et al. 2007
HUAI175	Huai	SC	Fujian	DQ496449	Wu et al. 2007
Huai174	Huai	SC	Fujian	DQ496448	Wu et al. 2007
Huai178	Huai	SC	Fujian	DQ496450	Wu et al. 2007
bd63aGZHH	Gui-Zhong spotted	SC	Guangxi, Liuzhou city	FJ601511	Larson et al. 2010
bd63bGZHH	Gui-Zhong spotted	SC	Guangxi, Liuzhou city	FJ601512	Larson et al. 2010
bd66bBAMA	Ba-Ma	SC	Guangxi, Bama county	FJ601517	Larson et al. 2010
bd66cBAMA	Ba-Ma	SC	Guangxi, Bama county	FJ601518	Larson et al. 2010
bd29aLG	Lin-Gao	SC	Hainan, Lingao county	FJ601446	Larson et al. 2010
bd29bLG	Lin-Gao	SC	Hainan, Lingao county	FJ601447	Larson et al. 2010
bd22aWCH	Wen-Chang	SC	Hainan, Wenchang city	FJ601432	Larson et al. 2010
bd22bWCH	Wen-Chang	SC	Hainan, Wenchang city	FJ601433	Larson et al. 2010
bd46aPUT	Pu-Tian	SC	Fujian, Putian county	FJ601479	Larson et al. 2010
bd46bPUT	Pu-Tian	SC	Fujian, Putian county	FJ601480	Larson et al. 2010
bd47aWYH	Wu-Yi black	SC	Fujian, Wuyishan city	FJ601481	Larson et al. 2010
bd47bWYH	Wu-Yi black	SC	Fujian, Wuyishan city	FJ601482	Larson et al. 2010
bd48aHUAI	Huai	SC	Fujian, Shanghang county	FJ601483	Larson et al. 2010
bd48bHUAI	Huai	SC	Fujian, Shanghang county	FJ601484	Larson et al. 2010
bd56aLLIN	Long-Lin	SC	Guangxi, Longlin county	FJ601497	Larson et al. 2010
bd56bLLIN	Long-Lin	SC	Guangxi, Longlin county	FJ601498	Larson et al. 2010
bd31aLT	Lan-Tang	SC	Guangdong, Zijing county	FJ601450	Larson et al. 2010
bd31bLT	Lan-Tang	SC	Guangdong, Zijing county	FJ601451	Larson et al. 2010
bd58aDLAN	Dong-Lan	SC	Guangxi, Donglan county	FJ601501	Larson et al. 2010
bd58bDLAN	Dong-Lan	SC	Guangxi, Donglan county	FJ601502	Larson et al. 2010
bd42aGDH	Guang-Dong spotted	SC	Guangdong, Huazhou city	FJ601472	Larson et al. 2010
bd42bGDH	Guang-Dong spotted	SC	Guangdong, Huazhou city	FJ601473	Larson et al. 2010
bd60aLUCH	Lu-Chuan	SC	Guangxi, Luchuan county	FJ601505	Larson et al. 2010
bd60bLUCH	Lu-Chuan	SC	Guangxi, Luchuan county	FJ601506	Larson et al. 2010
bd61aDSH	Dong-Shan	SC	Guangxi, Quanzhou county	FJ601507	Larson et al. 2010
bd61cDSH	Dong-Shan	SC	Guangxi, Quanzhou county	FJ601508	Larson et al. 2010
bd50bWZHS	Wu-Zhi-Shan	SC	Hainan, Haikou city	FJ601488	Larson et al. 2010
bd50aWZHS	Wu-Zhi-Shan	SC	Hainan, Haikou city	FJ601487	Larson et al. 2010
bd72aHNW	wild	SC	Hainan, Sanya city	FJ601523	Larson et al. 2010
bd72bHNW	wild	SC	Hainan, Sanya city	FJ601524	Larson et al. 2010
J1	domestic	Japan	Japan	AB041480	Watanobe et al. 2001
J2	domestic	Japan	Japan	AB041481	Watanobe et al. 2001
J3	domestic	Japan	Japan	AB041482	Watanobe et al. 2001
J4	domestic	Japan	Japan	AB041485	Watanobe et al. 2001
J5	domestic	Japan	Japan	AB041486	Watanobe et al. 2001
Japanese-wild boar 55	Wild boar	Japan	Japan	AB015085	Watanobe et al. 1999
Japanese-wild boar 56	Wild boar	Japan	Japan	AB015084	Watanobe et al. 1999
Japanese-wild boar 72	Wild boar	Japan	Japan	AB015086	Watanobe et al. 1999
leucomystax1	Wild boar	Japan	Japan	AB041467	Watanobe et al. 2001
leucomystax2	Wild boar	Japan	Japan	AB041468	Watanobe et al. 2001
leucomystax3	Wild boar	Japan	Japan	AB041469	Watanobe et al. 2001
leucomystax4	Wild boar	Japan	Japan	AB041470	Watanobe et al. 2001
leucomystax5	Wild boar	Japan	Japan	AB041471	Watanobe et al. 2001
leucomystax6	Wild boar	Japan	Japan	AB041472	Watanobe et al. 2001
leucomystax7	Wild boar	Japan	Japan	AB505855	Watanobe et al. 2001
leucomystax8	Wild boar	Japan	Japan	AB505856	Watanobe et al. 2001
leucomystax9	Wild boar	Japan	Japan	AB505857	Watanobe et al. 2001
Ohshima-japan,okinawa	Wild boar	Japan	Japan	AB505853	Watanobe et al. 1999
Yucatan-Japan	Yucatan miniature	Japan	Japan	AB015093	Watanobe et al. 1999
Okinawa	Wild boar	Japan	Japan	AB015092	Watanobe et al. 1999
Ryukyu-wild boar 1	Wild boar	Japan	Japan	AB015087	Watanobe et al. 1999
Ryukyu-wild boar 2	Wild boar	Japan	Japan	AB015088	Watanobe et al. 1999
Ryukyu-wild boar 3	Wild boar	Japan	Japan	AB015089	Watanobe et al. 1999
Ryukyu-wild boar 4	Wild boar	Japan	Japan	AB015090	Watanobe et al. 1999
JNP1	Jeju native	Korean	Korean, Jeju	AY879785	Cho et sl. 2006	unpublished
JNP2	Jeju native	Korean	Korean, Jeju	AY879786	Cho et sl. 2006	unpublished
JNP3	Jeju native	Korean	Korean, Jeju	AY879787	Cho et sl. 2006	unpublished
JNP4	Jeju native	Korean	Korean, Jeju	AY879788	Cho et sl. 2006	unpublished
JNP5	Jeju native	Korean	Korean, Jeju	AY879789	Cho et sl. 2006	unpublished
JNP6	Jeju native	Korean	Korean, Jeju	AY879790	Cho et sl. 2006	unpublished
JNP8	Jeju native	Korean	Korean, Jeju	AY879791	Cho et sl. 2006	unpublished
JNP9	Jeju native	Korean	Korean, Jeju	DQ191230	Cho et sl. 2006	unpublished
JNP10	Jeju native	Korean	Korean, Jeju	DQ334861	Cho et sl. 2006	unpublished
JNP11	Jeju native	Korean	Korean, Jeju	AY879792	Cho et sl. 2006	unpublished
JNP13	Jeju native	Korean	Korean, Jeju	AY879793	Cho et sl. 2006	unpublished
JNPL02	Wild boar	Korean	Korean	DQ207756	Cho et sl. 2006	unpublished
JNPL03	Wild boar	Korean	Korean	DQ207757	Cho et sl. 2006	unpublished
JNPL04	Wild boar	Korean	Korean	DQ207758	Cho et sl. 2006	unpublished
JNPL05	Wild boar	Korean	Korean	DQ207759	Cho et sl. 2006	unpublished
JNPL10	Wild boar	Korean	Korean	DQ207760	Cho et sl. 2006	unpublished
KNP49	Wild boar	Korean	Korean	AY879794	Cho et sl. 2006	unpublished
KS01	Wild boar	Korean	Korean	DQ207757	Cho et sl. 2006	unpublished
KS02	Wild boar	Korean	Korean	DQ268530	Cho et sl. 2006	unpublished
KS03	Wild boar	Korean	Korean	DQ207758	Cho et sl. 2006	unpublished
KS06	Wild boar	Korean	Korean	DQ207759	Cho et sl. 2006	unpublished
K12	Wild boar	Korean	Korean	DQ207760	Cho et sl. 2006	unpublished
KS14	Wild boar	Korean	Korean	DQ191217	Cho et sl. 2006	unpublished
KS17	Wild boar	Korean	Korean	DQ207754	Cho et sl. 2006	unpublished
KS2	Wild boar	Korean	Korean	AY879775	Cho et sl. 2006	unpublished
KS29-wild Korean	Wild boar	Korean	Korean	AY879778	Cho et sl. 2006	unpublished
KS29-wild Korean	Wild boar	Korean	Korean	DQ207754	Cho et sl. 2006	unpublished
KS30-wild korean	Wild boar	Korean	Korean	DQ879779	Cho et sl. 2006	unpublished
KS31	Wild boar	Korean	Korean	DQ207755	Cho et sl. 2006	unpublished
KS31	Wild boar	Korean	Korean	DQ879780	Cho et sl. 2006	unpublished
KS32	Wild boar	Korean	Korean	DQ879781	Cho et sl. 2006	unpublished
KS34	Wild boar	Korean	Korean	DQ879782	Cho et sl. 2006	unpublished
KS35	Wild boar	Korean	Korean	DQ207761	Cho et sl. 2006	unpublished
KS36	Wild boar	Korean	Korean	DQ879783	Cho et sl. 2006	unpublished
KS37	Wild boar	Korean	Korean	DQ879784	Cho et sl. 2006	unpublished
KS4	Wild boar	Korean	Korean	AY879776	Cho et sl. 2006	unpublished
KWB1	Wild boar	Korean	Korean	DQ779522	Larson et al. 2007
KWB2	Wild boar	Korean	Korean	AY879772	Cho et sl. 2006	unpublished
KWB565	Wild boar	Korean	Korean	AY879773	Cho et sl. 2006	unpublished
KWB566	Wild boar	Korean	Korean	AY879774	Cho et sl. 2006	unpublished
S12	Wild boar	Korean	Korean	EF533685	Cho et sl. 2008	unpublished
S13	Wild boar	Korean	Korean	EF533686	Cho et sl. 2008	unpublished
S14	Wild boar	Korean	Korean	EF533687	Cho et sl. 2008	unpublished
S15	Wild boar	Korean	Korean	EF533688	Cho et sl. 2008	unpublished
S16	Wild boar	Korean	Korean	EF533689	Cho et sl. 2008	unpublished
S17	Wild boar	Korean	Korean	EF533690	Cho et sl. 2008	unpublished
S18	Wild boar	Korean	Korean	EF533691	Cho et sl. 2008	unpublished
S19	Wild boar	Korean	Korean	EF533692	Cho et sl. 2008	unpublished
S20	Wild boar	Korean	Korean	EF533693	Cho et sl. 2008	unpublished
NJAES-3	Wild boar	Korean	Korean	AY534282	Cho et sl. 2004	unpublished
NJAES-4	Wild boar	Korean	Korean	AY534283	Cho et sl. 2004	unpublished
NJAES-5	Wild boar	Korean	Korean	AY534284	Cho et sl. 2004	unpublished
NJAES-6	Wild boar	Korean	Korean	AY534285	Cho et sl. 2004	unpublished
NJAES-7	Wild boar	Korean	Korean	AY534286	Cho et sl. 2004	unpublished
NJAES-8	Wild boar	Korean	Korean	AY534287	Cho et sl. 2004	unpublished
NJAES-9	Wild boar	Korean	Korean	AY534288	Cho et sl. 2004	unpublished
NJAES-9	domestic	Korean	Korean	AY243480	Cho et sl. 2004	unpublished
NKW421	Wild	Korea	Korea	DQ779421	Larson et al. 2007
NKW422	Wild	Korea	Korea	DQ779422	Larson et al. 2007
SKW521	Wild	Korea	Korea	DQ779521	Larson et al. 2007
SKW522	Wild	Korea	Korea	DQ779522	Larson et al. 2007
SKW523	Wild	Korea	Korea	DQ779523	Larson et al. 2007
SKW524	Wild	Korea	Korea	DQ779524	Larson et al. 2007
SKW525	Wild	Korea	Korea	DQ779525	Larson et al. 2007
SKW526	Wild	Korea	Korea	DQ779526	Larson et al. 2007
SKW527	Wild	Korea	Korea	DQ779527	Larson et al. 2007
India3	Domestic	SA	India	DQ496469	Wu et al. 2007
India4	Domestic	SA	India: Tamil Nadu, Dindigul	DQ496470	Wu et al. 2007
India5	Domestic	SA	India	DQ496471	Wu et al. 2007
India1	Domestic	SA	India	DQ496467	Wu et al. 2007
India2	Domestic	SA	India	DQ496468	Wu et al. 2007
GL132	Wild	SA	India	AY884671	Larson et al. 2005
GL162	Wild	SA	India Kashmir, Woolar Lake	AY884689	Larson et al. 2005
GL136	Domestic	SA	India Monghyr, Bengal	AY884675	Larson et al. 2005
GL135	Wild	SA	India Monghyr, Bengal	AY884674	Larson et al. 2005
GL46	Wild	SA	Kashmir	AY884612	Larson et al. 2005
GL235	Wild	SA	Kashmir	AY884709	Larson et al. 2005
GL83	Wild	SA	India: Assam	AY884643	Larson et al. 2005
GL56	Wild boar	SA	Nepal	AY884620	Larson et al. 2005
GL89	Wild boar	SA	Nepal	AY884649	Larson et al. 2005
GL226	Wild boar	SA	India	AY884701	Larson et al. 2005
GL230	Wild boar	SA	India: Andaman Island	AY884705	Larson et al. 2005
GL241	Wild boar	SA	India	AY884713	Larson et al. 2005
GL228	Wild boar	SA	Srilank	AY884703	Larson et al. 2005
GL75	Wild boar	SA	Srilank	AY884636	Larson et al. 2005
GL54	Wild boar	SA	Pakistan	AY884618	Larson et al. 2005
H11	Haplotype	SA	Bhutan	AB252793	Tanaka et al. 2008
H12	Haplotype	SA	Bhutan	AB252794	Tanaka et al. 2008
H13	Haplotype	SA	Bhutan	AB252795	Tanaka et al. 2008
H14	Haplotype	SA	Bhutan	AB252796	Tanaka et al. 2008
H15	Haplotype	SA	Bhutan	AB252797	Tanaka et al. 2008
H16	Haplotype	SA	Bhutan	AB252798	Tanaka et al. 2008
H29	Haplotype	SA	Bhutan	AB252811	Tanaka et al. 2008
H43	Haplotype	SA	Bhutan	AB252825	Tanaka et al. 2008
H44	Haplotype	SA	Bhutan	AB252826	Tanaka et al. 2008
asmat1	domestic	ISEA	Indonesia	AJ854347	Mona et al. 2006	unpublished
asmat2	domestic	ISEA	Indonesia	AJ854351	Mona et al. 2006	unpublished
asmat3	domestic	ISEA	Indonesia	AJ854352	Mona et al. 2006	unpublished
asmat4	domestic	ISEA	Indonesia	AJ854353	Mona et al. 2006	unpublished
asmat5	domestic	ISEA	Indonesia	AJ854354	Mona et al. 2006	unpublished
asmat6	domestic	ISEA	Indonesia	AJ854355	Mona et al. 2006	unpublished
asmat7	domestic	ISEA	Indonesia	AJ854356	Mona et al. 2006	unpublished
asmat8	domestic	ISEA	Indonesia	AJ854357	Mona et al. 2006	unpublished
asmat9	domestic	ISEA	Indonesia	AJ854358	Mona et al. 2006	unpublished
asmat10	domestic	ISEA	Indonesia	AJ854348	Mona et al. 2006	unpublished
asmat11	domestic	ISEA	Indonesia	AJ854349	Mona et al. 2006	unpublished
asmat12	domestic	ISEA	Indonesia	AJ854350	Mona et al. 2006	unpublished
viet1	domestic	ISEA	Indonesia	AJ854456	Mona et al. 2006	unpublished
viet2	domestic	ISEA	Indonesia	AJ854457	Mona et al. 2006	unpublished
viet3	domestic	ISEA	Indonesia	AJ854458	Mona et al. 2006	unpublished
pngh1	domestic	ISEA	Indonesia	AJ854446	Mona et al. 2006	unpublished
pngh2	domestic	ISEA	Indonesia	AJ854447	Mona et al. 2006	unpublished
pngh3	domestic	ISEA	Indonesia	AJ854448	Mona et al. 2006	unpublished
pngh4	domestic	ISEA	Indonesia	AJ854449	Mona et al. 2006	unpublished
pngh5	domestic	ISEA	Indonesia	AJ854450	Mona et al. 2006	unpublished
pngh6	domestic	ISEA	Indonesia	AJ854451	Mona et al. 2006	unpublished
pngh7	domestic	ISEA	Indonesia	AJ854452	Mona et al. 2006	unpublished
pngh8	domestic	ISEA	Indonesia	AJ854453	Mona et al. 2006	unpublished
molu1	domestic	ISEA	Indonesia	AJ854444	Mona et al. 2006	unpublished
molu2	domestic	ISEA	Indonesia	AJ854445	Mona et al. 2006	unpublished
por1	domestic	ISEA	Indonesia	AJ854454	Mona et al. 2006	unpublished
por2	domestic	ISEA	Indonesia	AJ854455	Mona et al. 2006	unpublished
javct1	domestic	ISEA	Indonesia	AJ854428	Mona et al. 2006	unpublished
javct2	domestic	ISEA	Indonesia	AJ854429	Mona et al. 2006	unpublished
javct3	domestic	ISEA	Indonesia	AJ854430	Mona et al. 2006	unpublished
javct4	domestic	ISEA	Indonesia	AJ854431	Mona et al. 2006	unpublished
javct5	domestic	ISEA	Indonesia	AJ854432	Mona et al. 2006	unpublished
javct6	domestic	ISEA	Indonesia	AJ854433	Mona et al. 2006	unpublished
javct7	domestic	ISEA	Indonesia	AJ854434	Mona et al. 2006	unpublished
javoc1	domestic	ISEA	Indonesia	AJ854435	Mona et al. 2006	unpublished
javoc2	domestic	ISEA	Indonesia	AJ854436	Mona et al. 2006	unpublished
javoc3	domestic	ISEA	Indonesia	AJ854437	Mona et al. 2006	unpublished
javoc4	domestic	ISEA	Indonesia	AJ854438	Mona et al. 2006	unpublished
javoc5	domestic	ISEA	Indonesia	AJ854439	Mona et al. 2006	unpublished
javoc6	domestic	ISEA	Indonesia	AJ854440	Mona et al. 2006	unpublished
javoc7	domestic	ISEA	Indonesia	AJ854441	Mona et al. 2006	unpublished
javoc8	domestic	ISEA	Indonesia	AJ854442	Mona et al. 2006	unpublished
javoc9	domestic	ISEA	Indonesia	AJ854443	Mona et al. 2006	unpublished
indonesia1	domestic	ISEA	Indonesia	DQ496472	Wu et al. 2007
indonesia2	domestic	ISEA	Indonesia	DQ496473	Wu et al. 2007
isr1	domestic	ISEA	Indonesia	AJ854418	Mona et al. 2006	unpublished
isr2	domestic	ISEA	Indonesia	AJ854419	Mona et al. 2006	unpublished
isr3	domestic	ISEA	Indonesia	AJ854420	Mona et al. 2006	unpublished
ita1	domestic	ISEA	Indonesia	AJ854421	Mona et al. 2006	unpublished
ita2	domestic	ISEA	Indonesia	AJ854422	Mona et al. 2006	unpublished
ita3	domestic	ISEA	Indonesia	AJ854423	Mona et al. 2006	unpublished
ita4	domestic	ISEA	Indonesia	AJ854424	Mona et al. 2006	unpublished
ita5	domestic	ISEA	Indonesia	AJ854425	Mona et al. 2006	unpublished
ita6	domestic	ISEA	Indonesia	AJ854426	Mona et al. 2006	unpublished
ita7	domestic	ISEA	Indonesia	AJ854427	Mona et al. 2006	unpublished
ijhl1	domestic	ISEA	Indonesia	AJ854414	Mona et al. 2006	unpublished
ijhl2	domestic	ISEA	Indonesia	AJ854415	Mona et al. 2006	unpublished
ijhl3	domestic	ISEA	Indonesia	AJ854416	Mona et al. 2006	unpublished
ijhl4	domestic	ISEA	Indonesia	AJ854417	Mona et al. 2006	unpublished
flor1	domestic	ISEA	Indonesia	AJ854411	Mona et al. 2006	unpublished
flor2	domestic	ISEA	Indonesia	AJ854412	Mona et al. 2006	unpublished
flor3	domestic	ISEA	Indonesia	AJ854413	Mona et al. 2006	unpublished
cina1	domestic	ISEA	Indonesia	AJ854398	Mona et al. 2006	unpublished
cina2	domestic	ISEA	Indonesia	AJ854403	Mona et al. 2006	unpublished
cina3	domestic	ISEA	Indonesia	AJ854404	Mona et al. 2006	unpublished
cina4	domestic	ISEA	Indonesia	AJ854405	Mona et al. 2006	unpublished
cina5	domestic	ISEA	Indonesia	AJ854406	Mona et al. 2006	unpublished
cina6	domestic	ISEA	Indonesia	AJ854407	Mona et al. 2006	unpublished
cina7	domestic	ISEA	Indonesia	AJ854408	Mona et al. 2006	unpublished
cina8	domestic	ISEA	Indonesia	AJ854409	Mona et al. 2006	unpublished
cina9	domestic	ISEA	Indonesia	AJ854410	Mona et al. 2006	unpublished
cina10	domestic	ISEA	Indonesia	AJ854399	Mona et al. 2006	unpublished
cina11	domestic	ISEA	Indonesia	AJ854400	Mona et al. 2006	unpublished
cina12	domestic	ISEA	Indonesia	AJ854401	Mona et al. 2006	unpublished
cina13	domestic	ISEA	Indonesia	AJ854402	Mona et al. 2006	unpublished
ceyl1	domestic	ISEA	Indonesia	AJ854395	Mona et al. 2006	unpublished
ceyl2	domestic	ISEA	Indonesia	AJ854396	Mona et al. 2006	unpublished
ceyl3	domestic	ISEA	Indonesia	AJ854397	Mona et al. 2006	unpublished
born1	domestic	ISEA	Indonesia	AJ854392	Mona et al. 2006	unpublished
bulg1	domestic	ISEA	Indonesia	AJ854392	Mona et al. 2006	unpublished
bulg2	domestic	ISEA	Indonesia	AJ854393	Mona et al. 2006	unpublished
aust1	domestic	ISEA	Indonesia	AJ854359	Mona et al. 2006	unpublished
aust2	domestic	ISEA	Indonesia	AJ854360	Mona et al. 2006	unpublished
aust3	domestic	ISEA	Indonesia	AJ854361	Mona et al. 2006	unpublished
bali1	domestic	ISEA	Indonesia	AJ854362	Mona et al. 2006	unpublished
bali2	domestic	ISEA	Indonesia	AJ854364	Mona et al. 2006	unpublished
bali3	domestic	ISEA	Indonesia	AJ854365	Mona et al. 2006	unpublished
bali4	domestic	ISEA	Indonesia	AJ854366	Mona et al. 2006	unpublished
bali5	domestic	ISEA	Indonesia	AJ854367	Mona et al. 2006	unpublished
bali6	domestic	ISEA	Indonesia	AJ854368	Mona et al. 2006	unpublished
bali7	domestic	ISEA	Indonesia	AJ854369	Mona et al. 2006	unpublished
bali8	domestic	ISEA	Indonesia	AJ854370	Mona et al. 2006	unpublished
bali9	domestic	ISEA	Indonesia	AJ854371	Mona et al. 2006	unpublished
bali10	domestic	ISEA	Indonesia	AJ854363	Mona et al. 2006	unpublished
bhmk1	domestic	ISEA	Indonesia	AJ854372	Mona et al. 2006	unpublished
bhmk2	domestic	ISEA	Indonesia	AJ854373	Mona et al. 2006	unpublished
bhmk3	domestic	ISEA	Indonesia	AJ854374	Mona et al. 2006	unpublished
bhmk4	domestic	ISEA	Indonesia	AJ854375	Mona et al. 2006	unpublished
bhna1	domestic	ISEA	Indonesia	AJ854376	Mona et al. 2006	unpublished
bhna2	domestic	ISEA	Indonesia	AJ854377	Mona et al. 2006	unpublished
bhna3	domestic	ISEA	Indonesia	AJ854378	Mona et al. 2006	unpublished
bhna4	domestic	ISEA	Indonesia	AJ854379	Mona et al. 2006	unpublished
bhse1	domestic	ISEA	Indonesia	AJ854380	Mona et al. 2006	unpublished
bhse2	domestic	ISEA	Indonesia	AJ854381	Mona et al. 2006	unpublished
bhse3	domestic	ISEA	Indonesia	AJ854382	Mona et al. 2006	unpublished
bhso1	domestic	ISEA	Indonesia	AJ854383	Mona et al. 2006	unpublished
bhso2	domestic	ISEA	Indonesia	AJ854384	Mona et al. 2006	unpublished
bhso3	domestic	ISEA	Indonesia	AJ854385	Mona et al. 2006	unpublished
bhso4	domestic	ISEA	Indonesia	AJ854386	Mona et al. 2006	unpublished
bhso5	domestic	ISEA	Indonesia	AJ854387	Mona et al. 2006	unpublished
bhso6	domestic	ISEA	Indonesia	AJ854388	Mona et al. 2006	unpublished
bhso7	domestic	ISEA	Indonesia	AJ854389	Mona et al. 2006	unpublished
bhso8	domestic	ISEA	Indonesia	AJ854390	Mona et al. 2006	unpublished
bhso9	domestic	ISEA	Indonesia	AJ854391	Mona et al. 2006	unpublished
sanda	domestic	ISEA	Malaysia	DQ496693	Wu et al. 2007
GL962	Feral	ISEA	Indonesia	DQ779425	Larson et al. 2007
GL590	Feral	ISEA	Indonesia	DQ779312	Larson et al. 2007
GL625	Feral	ISEA	Indonesia	DQ779341	Larson et al. 2007
GL636	Feral	ISEA	Indonesia	DQ779352	Larson et al. 2007
GL627	Feral	ISEA	Indonesia	DQ779343	Larson et al. 2007
GL633	Feral	ISEA	Indonesia	DQ779349	Larson et al. 2007
GL873	Feral	ISEA	Indonesia	DQ779408	Larson et al. 2007
GL631	Feral	ISEA	Indonesia	DQ779347	Larson et al. 2007
GL630	Feral	ISEA	Indonesia	DQ779346	Larson et al. 2007
GL634	Feral	ISEA	Indonesia	DQ779350	Larson et al. 2007
GL620	Wild	ISEA	Indonesia	DQ779337	Larson et al. 2007
GL601	Wild	ISEA	Indonesia	DQ779320	Larson et al. 2007
GL610	Wild	ISEA	Indonesia	DQ779328	Larson et al. 2007
GL608	Wild	ISEA	Indonesia	DQ779326	Larson et al. 2007
GL611	Wild	ISEA	Indonesia	DQ779329	Larson et al. 2007
GL612	Wild	ISEA	Indonesia	DQ779330	Larson et al. 2007
GL621	Wild	ISEA	Indonesia	DQ779338	Larson et al. 2007
GL962	Feral	ISEA	Indonesia	DQ779425	Larson et al. 2007
GL560	domestic	ISEA	Indonesia	DQ779299	Larson et al. 2007
GL559	domestic	ISEA	Malaysia	DQ779298	Larson et al. 2007
GL555	domestic	ISEA	Malaysia	DQ779294	Larson et al. 2007
GL554	domestic	ISEA	Malaysia	DQ779293	Larson et al. 2007
GL551	domestic	ISEA	Malaysia	DQ779290	Larson et al. 2007
GL681	domestic	ISEA	Philippines	DQ779393	Larson et al. 2007
GL680	domestic	ISEA	Philippines	DQ779392	Larson et al. 2007
GL679	domestic	ISEA	Philippines	DQ779391	Larson et al. 2007
GL678	domestic	ISEA	Philippines	DQ779390	Larson et al. 2007
GL677	domestic	ISEA	Philippines	DQ779389	Larson et al. 2007
GL676	domestic	ISEA	Philippines	DQ779388	Larson et al. 2007
GL675	domestic	ISEA	Philippines	DQ779387	Larson et al. 2007
GL674	domestic	ISEA	Philippines	DQ779386	Larson et al. 2007
GL673	domestic	ISEA	Philippines	DQ779385	Larson et al. 2007
GL672	domestic	ISEA	Philippines	DQ779384	Larson et al. 2007
GL671	domestic	ISEA	Philippines	DQ779383	Larson et al. 2007
GL670	domestic	ISEA	Philippines	DQ779382	Larson et al. 2007
GL669	domestic	ISEA	Philippines	DQ779381	Larson et al. 2007
GL668	domestic	ISEA	Philippines	DQ779380	Larson et al. 2007
GL666	domestic	ISEA	Philippines	DQ779379	Larson et al. 2007
GL665	domestic	ISEA	Philippines	DQ779378	Larson et al. 2007
Espiritu-vanuatu Santo1	Narave	Pacific	Vanuatu	DQ994632	Lum et al. 2006
Espiritu-vanuatu Santo2	Narave	Pacific	Vanuatu	DQ994633	Lum et al. 2006
Malo	Narave	Pacific	Vanuatu	DQ994634	Lum et al. 2006
Malo1	Narave	Pacific	Vanuatu	DQ994618	Lum et al. 2006
Malo3	Narave	Pacific	Vanuatu	DQ994619	Lum et al. 2006
Malo4	Narave	Pacific	Vanuatu	DQ994620	Lum et al. 2006
Malo5	Narave	Pacific	Vanuatu	DQ994621	Lum et al. 2006
Malo7	Narave	Pacific	Vanuatu	DQ994622	Lum et al. 2006
Malo8	Narave	Pacific	Vanuatu	DQ994623	Lum et al. 2006
Malo9	Narave	Pacific	Vanuatu	DQ994624	Lum et al. 2006
Malo10	Narave	Pacific	Vanuatu	DQ994625	Lum et al. 2006
Malo11	Narave	Pacific	Vanuatu	DQ994626	Lum et al. 2006
Malo12	Narave	Pacific	Vanuatu	DQ994627	Lum et al. 2006
Malo13	Narave	Pacific	Vanuatu	DQ994628	Lum et al. 2006
Malo14	Narave	Pacific	Vanuatu	DQ994629	Lum et al. 2006
Malo15	Narave	Pacific	Vanuatu	DQ994630	Lum et al. 2006
Malo16	Narave	Pacific	Vanuatu	DQ994631	Lum et al. 2006
Tanna-A	domestic	Pacific	Vanuatu	DQ994637	Lum et al. 2006
Tanna-C	domestic	Pacific	Vanuatu	DQ994638	Lum et al. 2006
Tanna-D	domestic	Pacific	Vanuatu	DQ994639	Lum et al. 2006
Tanna-E	domestic	Pacific	Vanuatu	DQ994640	Lum et al. 2006
Tanna-F	domestic	Pacific	Vanuatu	DQ994641	Lum et al. 2006
Tanna-G	domestic	Pacific	Vanuatu	DQ994642	Lum et al. 2006
Tanna-H	domestic	Pacific	Vanuatu	DQ994643	Lum et al. 2006
Tanna-I	domestic	Pacific	Vanuatu	DQ994644	Lum et al. 2006
Tanna-J	domestic	Pacific	Vanuatu	DQ994645	Lum et al. 2006
Tanna-K	domestic	Pacific	Vanuatu	DQ994646	Lum et al. 2006
Tanna-L	domestic	Pacific	Vanuatu	DQ994647	Lum et al. 2006
Tanna-M	domestic	Pacific	Vanuatu	DQ994648	Lum et al. 2006
Tanna-N	domestic	Pacific	Vanuatu	DQ994649	Lum et al. 2006
Tanna-O	domestic	Pacific	Vanuatu	DQ994650	Lum et al. 2006
Tanna-P	domestic	Pacific	Vanuatu	DQ994651	Lum et al. 2006
Tanna-Q	domestic	Pacific	Vanuatu	DQ994652	Lum et al. 2006
Tanna-R	domestic	Pacific	Vanuatu	DQ994653	Lum et al. 2006
Tanna-S	domestic	Pacific	Vanuatu	DQ994654	Lum et al. 2006
Tanna-T	domestic	Pacific	Vanuatu	DQ994655	Lum et al. 2006
Tanna-U	domestic	Pacific	Vanuatu	DQ994656	Lum et al. 2006
GL660	Feral	Pacific	French Polynesia	DQ779373	Larson et al. 2007
GL51	Feral	Pacific	Papua New Guinea	AY884615	Larson et al. 2005
GL76	Feral	Pacific	Papua New Guinea	AY884637	Larson et al. 2005
GL134	Feral	Pacific	Papua New Guinea	AY884673	Larson et al. 2005
PNG1	Feral	Pacific	Papua New Guinea	AY884821	Larson et al. 2005
GL140	Feral	Pacific	Oahu, Hawaii	AY884678	Larson et al. 2005
PBM10	Feral	Pacific	French Polynesia	DQ444710	Larson et al. 2005
GL913	Feral	Pacific	Papua New Guinea	DQ779409	Larson et al. 2007
GL1013	Feral	Pacific	French Polynesia	DQ779429	Larson et al. 2007
GL1015	Feral	Pacific	French Polynesia	DQ779430	Larson et al. 2007
GL662	Feral	Pacific	French Polynesia	DQ779375	Larson et al. 2007
GL663	Feral	Pacific	French Polynesia	DQ779376	Larson et al. 2007
HLRS01	Wild boar	Taiwan	Taiwan	EU008084	Jiang et al. 2008
Meishane	domestic	Taiwan	Taiwan	AM040647	Yen et al. 2005	unpublished
Meishane	domestic	Taiwan	Taiwan	AM040648	Yen et al. 2005	unpublished
Meishane	domestic	Taiwan	Taiwan	AM040649	Yen et al. 2005	unpublished
Meishane	domestic	Taiwan	Taiwan	AM040650	Yen et al. 2005	unpublished
Meishane	domestic	Taiwan	Taiwan	AM040651	Yen et al. 2005	unpublished
Meishane	domestic	Taiwan	Taiwan	AM040652	Yen et al. 2005	unpublished
GL233	Wild boar	Taiwan	Taiwan	AY884708	Larson et al. 2005
GL231	Wild boar	Taiwan	Taiwan	AY884706	Larson et al. 2005
GL53	Wild boar	Taiwan	Taiwan	AY884617	Larson et al. 2005
Lanyu	Lanyu	Taiwan	Taiwan	DQ972936	Jiang et al. 2008
Taiwanensis	Wild boar	Taiwan	Taiwan	EF606873	Jiang et al. 2008
taoyuan	Taoyuan	Taiwan	Taiwan	AM040641	Yen et al. 2005	unpublished
taoyuan	Taoyuan	Taiwan	Taiwan	AM040642	Yen et al. 2005	unpublished
taoyuan	Taoyuan	Taiwan	Taiwan	AM040643	Yen et al. 2005	unpublished
taoyuan	Taoyuan	Taiwan	Taiwan	AM040644	Yen et al. 2005	unpublished
taoyuan	Taoyuan	Taiwan	Taiwan	AM040645	Yen et al. 2005	unpublished
taoyuan	Taoyuan	Taiwan	Taiwan	AM040646	Yen et al. 2005	unpublished
taoyuan	Taoyuan	Taiwan	Taiwan	AM040647	Yen et al. 2005	unpublished
taoyuan	Taoyuan	Taiwan	Taiwan	AM040648	Yen et al. 2005	unpublished
TTCS01	domestic	Taiwan	Taitung	EU008085	Jiang et al. 2008
TTDS02	domestic	Taiwan	Taitung	EU008086	Jiang et al. 2008
TTCS01	domestic	Taiwan	Taitung	EU008087	Jiang et al. 2008
